# Supplementary material for: catena-Poly[[[(2-phenyl­acetato-κO)zinc(II)]bis­[μ-4,4′-(disulfanedi­yl)dipyridine-κ2 N:N′]] monohydrate]
Source: Acta Crystallogr Sect E Struct Rep Online. 2010 Jun 16;66(Pt 7):m788–9. doi: 10.1107/S1600536810021331 (PMC3007060; doi:10.1107/S1600536810021331)
Supplement: Supplementary file 1 [file e-66-0m788-sup1.cif]

##############################################################################
###                                                                        ###
###        Electronic paper (Acta Crystallographica Section E)             ###
###                                                                        ###
##############################################################################
#                                                                            #
# This CIF contains the data in a paper accepted for publication in Acta     #
# Crystallographica Section E. It conforms to the requirements of Notes      #
# for Authors for Section E, and has been peer reviewed under the auspices   #
# of the IUCr Commission on Journals.                                        #
#                                                                            #
# Full details of the Crystallographic Information File format               #
# are given in the paper "The Crystallographic Information File (CIF):       #
# a New Standard Archive File for Crystallography" by S. R. Hall, F. H.      #
# Allen and I. D. Brown [Acta Cryst. (1991), A47, 655-685].                  #
#                                                                            #
# The current version of the core CIF dictionary is obtainable from          #
# ftp://ftp.iucr.org/pub/cif_core.dic. The current version number is 2.4.    #
#                                                                            #
# Software is freely available for graphical display of the structure(s) in  #
# this CIF.  For information consult the CIF home page http://www.iucr.org/  #
# cif/home.html                                                              #
#                                                                            #
# This file may be used for bona fide research purposes within the           #
# scientific community so long as proper attribution is given to the journal # 
# article from which it was obtained.                                        #
#                                                                            #
##############################################################################
                                             
data_global
_audit_creation_method     'form.cif (version 2.0)'
_journal_data_validation_number     ?
_journal_date_recd_electronic     2010-01-05
_journal_date_accepted     2010-06-04
_journal_name_full     'Acta Crystallographica, Section E'
_journal_year     2010
_journal_volume     66
_journal_issue      7
_journal_page_first     m788
_journal_page_last     m789
_journal_paper_category     QM
_journal_coeditor_code     ER2078
_publ_contact_author_name     'Wei Xu'
_publ_contact_author_address
;
      State Key Lab. Base of Novel Functional Materials and
   Preparation Science
   Center of Applied Solid State Chemistry Research
   Ningbo University
   Ningbo, Zhejiang
   315211, People's Republic of China
;
_publ_contact_author_email     'xuwei@nbu.edu.cn'
_publ_contact_author_fax     '86 574 87600791'
_publ_contact_author_phone     '86 574 87600791'
_publ_section_title
;\
<i>catena</i>-Poly[[[(2-phenylacetato-\k<i>O</i>)zinc(II)]bis[\m-4,4'-\
(disulfanediyl)dipyridine-\k^2^<i>N</i>:<i>N</i>']] monohydrate]
;
loop_
    _publ_author_name
    _publ_author_footnote
    _publ_author_address
    'Jie Zhang' ?
;
State Key Laboratory Base of Novel Functional Materials and Preparation Science
Center of Applied Solid State Chemistry Research
Ningbo University
Ningbo
Zhejiang 315211
People's Republic of China
;
    'Wei Xu' ?
;
State Key Laboratory Base of Novel Functional Materials and Preparation Science
Center of Applied Solid State Chemistry Research
Ningbo University
Ningbo
Zhejiang 315211
People's Republic of China
;
data_I
_audit_creation_method     SHELXL-97
_chemical_name_systematic
;
<i>catena</i>-Poly[[[(2-phenylacetato-\k<i>O</i>)zinc(II)]bis[\m-4,4'-
(disulfanediyl)dipyridine-\k^2^<i>N</i>:<i>N</i>']] monohydrate]
;
_chemical_name_common     ?
_chemical_formula_moiety     'C36 H30 N4 O4 S4 Zn, H2 O'
_chemical_formula_sum     'C36 H32 N4 O5 S4 Zn'
_chemical_formula_iupac     '[Zn (C8 H7 O2)2 (C10 H8 N2 S2)2], H2 O'
_chemical_formula_weight     794.27
_chemical_melting_point     ?
_symmetry_cell_setting     triclinic
_symmetry_space_group_name_H-M     'P -1'
_symmetry_space_group_name_Hall     '-P 1 '
loop_
    _symmetry_equiv_pos_as_xyz
    'x, y, z'
    '-x, -y, -z'
_cell_length_a     9.851(2)
_cell_length_b     11.130(2)
_cell_length_c     18.319(4)
_cell_angle_alpha     90.38(3)
_cell_angle_beta     98.88(3)
_cell_angle_gamma     115.89(3)
_cell_volume     1779.0(6)
_cell_formula_units_Z     2
_cell_measurement_reflns_used     16701
_cell_measurement_theta_min     3.07
_cell_measurement_theta_max     27.48
_cell_measurement_temperature     295(2)
_exptl_crystal_description     block
_exptl_crystal_colour     Colorless
_exptl_crystal_size_max     0.51
_exptl_crystal_size_mid     0.41
_exptl_crystal_size_min     0.36
_exptl_crystal_density_diffrn     1.483
_exptl_crystal_density_meas     ?
_exptl_crystal_density_method     'not measured'
_exptl_crystal_F_000     820
_exptl_absorpt_coefficient_mu     0.974
_exptl_absorpt_correction_type     multi-scan
_exptl_absorpt_process_details     '(ABSCOR; Higashi, 1995)'
_exptl_absorpt_correction_T_min     0.623
_exptl_absorpt_correction_T_max     0.701
_exptl_special_details
;
;
_diffrn_ambient_temperature     295(2)
_diffrn_radiation_type     MoK\a
_diffrn_radiation_wavelength     0.71073
_diffrn_radiation_source     'fine-focus sealed tube'
_diffrn_radiation_monochromator     graphite
_diffrn_measurement_device_type     'Rigaku R-AXIS RAPID'
_diffrn_measurement_method     '\w scans'
_diffrn_detector_area_resol_mean     0
_diffrn_reflns_number     16701
_diffrn_reflns_av_R_equivalents     0.0380
_diffrn_reflns_av_sigmaI/netI     0.0460
_diffrn_reflns_theta_min     3.07
_diffrn_reflns_theta_max     27.48
_diffrn_reflns_theta_full     27.48
_diffrn_measured_fraction_theta_max     0.962
_diffrn_measured_fraction_theta_full     0.962
_diffrn_reflns_limit_h_min     -12
_diffrn_reflns_limit_h_max     12
_diffrn_reflns_limit_k_min     -11
_diffrn_reflns_limit_k_max     14
_diffrn_reflns_limit_l_min     -23
_diffrn_reflns_limit_l_max     23
_diffrn_standards_number     0
_diffrn_standards_interval_count     ?
_diffrn_standards_interval_time     0
_diffrn_standards_decay_%     0
_refine_special_details
;
Refinement of <i>F</i>^2^ against ALL reflections. The weighted <i>R</i>-factor
wR and goodness of fit <i>S</i> are based on <i>F</i>^2^, conventional
<i>R</i>-factors <i>R</i> are based on <i>F</i>, with <i>F</i> set to zero for
negative <i>F</i>^2^. The threshold expression of <i>F</i>^2^ >
\s(<i>F</i>^2^) is used only for calculating <i>R</i>-factors(gt) etc. and is
not relevant to the choice of reflections for refinement. <i>R</i>-factors
based on <i>F</i>^2^ are statistically about twice as large as those based on
<i>F</i>, and <i>R</i>- factors based on ALL data will be even larger.
;
_reflns_number_total     7859
_reflns_number_gt     6036
_reflns_threshold_expression     I>2sigma(I)
_refine_ls_structure_factor_coef     Fsqd
_refine_ls_matrix_type     full
_refine_ls_R_factor_all     0.0508
_refine_ls_R_factor_gt     0.0349
_refine_ls_wR_factor_gt     0.0840
_refine_ls_wR_factor_ref     0.0923
_refine_ls_goodness_of_fit_ref     1.071
_refine_ls_restrained_S_all     1.071
_refine_ls_number_reflns     7859
_refine_ls_number_parameters     451
_refine_ls_number_restraints     0
_refine_ls_hydrogen_treatment     constr
_refine_ls_weighting_scheme     calc
_refine_ls_weighting_details
         'calc w=1/[\s^2^(Fo^2^)+(0.0395P)^2^+0.3693P] where P=(Fo^2^+2Fc^2^)/3'
_atom_sites_solution_hydrogens     geom
_atom_sites_solution_primary     direct
_atom_sites_solution_secondary     difmap
_refine_ls_shift/su_max     0.001
_refine_ls_shift/su_mean     0.000
_refine_diff_density_max     0.434
_refine_diff_density_min     -0.340
_refine_ls_extinction_method     none
_refine_ls_extinction_coef     ?
loop_
    _atom_type_symbol
    _atom_type_description
    _atom_type_scat_dispersion_real
    _atom_type_scat_dispersion_imag
    _atom_type_scat_source
    'C' 'C' 0.0033 0.0016
                         'International Tables Vol C Tables 4.2.6.8 and 6.1.1.4'
    'H' 'H' 0.0000 0.0000
                         'International Tables Vol C Tables 4.2.6.8 and 6.1.1.4'
    'N' 'N' 0.0061 0.0033
                         'International Tables Vol C Tables 4.2.6.8 and 6.1.1.4'
    'O' 'O' 0.0106 0.0060
                         'International Tables Vol C Tables 4.2.6.8 and 6.1.1.4'
    'S' 'S' 0.1246 0.1234
                         'International Tables Vol C Tables 4.2.6.8 and 6.1.1.4'
    'Zn' 'Zn' 0.2839 1.4301
                         'International Tables Vol C Tables 4.2.6.8 and 6.1.1.4'
_computing_data_collection     'RAPID-AUTO (Rigaku, 1998)'
_computing_cell_refinement     'RAPID-AUTO (Rigaku, 1998)'
_computing_data_reduction     'CrystalStructure (Rigaku/MSC, 2004)'
_computing_structure_solution     'SHELXS97 (Sheldrick, 2008)'
_computing_structure_refinement     'SHELXL97 (Sheldrick, 2008)'
_computing_molecular_graphics     'SHELXTL (Sheldrick, 2008)'
_computing_publication_material     'SHELXL97 (Sheldrick, 2008)'
loop_
    _atom_site_type_symbol
    _atom_site_label
    _atom_site_fract_x
    _atom_site_fract_y
    _atom_site_fract_z
    _atom_site_U_iso_or_equiv
    _atom_site_adp_type
    _atom_site_calc_flag
    _atom_site_refinement_flags
    _atom_site_occupancy
    _atom_site_disorder_assembly
    _atom_site_disorder_group
    Zn Zn 0.42078(3) 0.23364(2) 0.254511(13) 0.03328(8) Uani d . 1 . .
    N N1 0.21801(19) 0.10323(18) 0.17515(9) 0.0351(4) Uani d . 1 . .
    C C1 0.1234(2) 0.1508(2) 0.14209(11) 0.0353(5) Uani d . 1 . .
    H H1A 0.1526 0.2422 0.1492 0.042 Uiso calc R 1 . .
    C C2 -0.0162(2) 0.0710(2) 0.09761(12) 0.0355(5) Uani d . 1 . .
    H H2A -0.0790 0.1081 0.0755 0.043 Uiso calc R 1 . .
    C C3 -0.0604(2) -0.0650(2) 0.08669(11) 0.0336(5) Uani d . 1 . .
    C C4 0.0375(3) -0.1155(2) 0.12028(14) 0.0457(6) Uani d . 1 . .
    H H4A 0.0115 -0.2064 0.1141 0.055 Uiso calc R 1 . .
    C C5 0.1747(3) -0.0276(2) 0.16317(14) 0.0463(6) Uani d . 1 . .
    H H5A 0.2407 -0.0617 0.1850 0.056 Uiso calc R 1 . .
    S S1 -0.24164(6) -0.16230(6) 0.03032(3) 0.03988(14) Uani d . 1 . .
    S S2 -0.24204(6) -0.34128(6) 0.00746(3) 0.04027(14) Uani d . 1 . .
    C C6 -0.3406(2) -0.4474(2) 0.07251(11) 0.0344(5) Uani d . 1 . .
    C C7 -0.3961(3) -0.4103(2) 0.12877(13) 0.0476(6) Uani d . 1 . .
    H H7A -0.3824 -0.3226 0.1357 0.057 Uiso calc R 1 . .
    C C8 -0.4725(3) -0.5053(2) 0.17481(13) 0.0466(6) Uani d . 1 . .
    H H8A -0.5116 -0.4795 0.2118 0.056 Uiso calc R 1 . .
    N N2 -0.4932(2) -0.63104(18) 0.16917(9) 0.0339(4) Uani d . 1 . .
    C C9 -0.4425(2) -0.6675(2) 0.11302(12) 0.0377(5) Uani d . 1 . .
    H H9A -0.4595 -0.7563 0.1069 0.045 Uiso calc R 1 . .
    C C10 -0.3665(2) -0.5801(2) 0.06409(12) 0.0377(5) Uani d . 1 . .
    H H10A -0.3330 -0.6094 0.0260 0.045 Uiso calc R 1 . .
    N N3 0.61670(19) 0.37405(18) 0.33457(10) 0.0355(4) Uani d . 1 . .
    C C11 0.5949(2) 0.4081(2) 0.40060(12) 0.0358(5) Uani d . 1 . .
    H H11A 0.4977 0.3640 0.4128 0.043 Uiso calc R 1 . .
    C C12 0.7090(2) 0.5050(2) 0.45119(12) 0.0359(5) Uani d . 1 . .
    H H12A 0.6889 0.5262 0.4962 0.043 Uiso calc R 1 . .
    C C13 0.8547(2) 0.5704(2) 0.43370(11) 0.0335(5) Uani d . 1 . .
    C C14 0.8780(2) 0.5378(2) 0.36502(12) 0.0398(5) Uani d . 1 . .
    H H14A 0.9735 0.5818 0.3509 0.048 Uiso calc R 1 . .
    C C15 0.7571(2) 0.4390(2) 0.31818(12) 0.0415(5) Uani d . 1 . .
    H H15A 0.7740 0.4163 0.2726 0.050 Uiso calc R 1 . .
    S S3 0.99682(6) 0.69153(6) 0.50235(3) 0.04202(15) Uani d . 1 . .
    S S4 1.20007(6) 0.72797(6) 0.47202(3) 0.04384(15) Uani d . 1 . .
    C C16 1.2462(2) 0.8675(2) 0.41869(11) 0.0339(5) Uani d . 1 . .
    C C17 1.1450(2) 0.9135(2) 0.38416(12) 0.0379(5) Uani d . 1 . .
    H H17A 1.0420 0.8714 0.3883 0.046 Uiso calc R 1 . .
    C C18 1.2001(2) 1.0225(2) 0.34368(13) 0.0402(5) Uani d . 1 . .
    H H18A 1.1317 1.0540 0.3214 0.048 Uiso calc R 1 . .
    N N4 1.34608(19) 1.08651(18) 0.33422(10) 0.0357(4) Uani d . 1 . .
    C C19 1.4430(2) 1.0421(2) 0.36901(12) 0.0393(5) Uani d . 1 . .
    H H19A 1.5457 1.0869 0.3644 0.047 Uiso calc R 1 . .
    C C20 1.3994(2) 0.9344(2) 0.41103(12) 0.0381(5) Uani d . 1 . .
    H H20A 1.4707 0.9066 0.4339 0.046 Uiso calc R 1 . .
    O O1 0.29666(17) 0.33877(16) 0.27800(8) 0.0414(4) Uani d . 1 . .
    O O2 0.2410(2) 0.3097(2) 0.39220(9) 0.0544(5) Uani d . 1 . .
    C C21 0.2319(3) 0.3518(2) 0.33031(13) 0.0389(5) Uani d . 1 . .
    C C22 0.1335(4) 0.4250(4) 0.31603(16) 0.0678(9) Uani d . 1 . .
    H H22A 0.0295 0.3630 0.3204 0.081 Uiso calc R 1 . .
    H H22B 0.1692 0.4966 0.3551 0.081 Uiso calc R 1 . .
    C C23 0.1282(3) 0.4843(3) 0.24333(15) 0.0494(6) Uani d . 1 . .
    C C24 0.2307(3) 0.6123(3) 0.23429(19) 0.0666(8) Uani d . 1 . .
    H H24A 0.3012 0.6656 0.2750 0.080 Uiso calc R 1 . .
    C C25 0.2315(5) 0.6642(4) 0.1657(2) 0.0866(11) Uani d . 1 . .
    H H25A 0.3032 0.7509 0.1605 0.104 Uiso calc R 1 . .
    C C26 0.1280(6) 0.5887(6) 0.1063(2) 0.0942(13) Uani d . 1 . .
    H H26A 0.1294 0.6230 0.0601 0.113 Uiso calc R 1 . .
    C C27 0.0224(5) 0.4634(5) 0.1139(2) 0.0892(12) Uani d . 1 . .
    H H27A -0.0500 0.4121 0.0732 0.107 Uiso calc R 1 . .
    C C28 0.0224(4) 0.4120(3) 0.18197(19) 0.0687(8) Uani d . 1 . .
    H H28A -0.0513 0.3259 0.1866 0.082 Uiso calc R 1 . .
    O O3 0.57013(19) 0.14005(17) 0.23618(8) 0.0453(4) Uani d . 1 . .
    O O4 0.5095(3) 0.0218(2) 0.12864(11) 0.0731(6) Uani d . 1 . .
    C C29 0.5861(3) 0.0632(2) 0.19184(13) 0.0426(5) Uani d . 1 . .
    C C30 0.7158(4) 0.0237(3) 0.21550(17) 0.0652(8) Uani d . 1 . .
    H H30A 0.7119 -0.0377 0.1765 0.078 Uiso calc R 1 . .
    H H30B 0.8123 0.1035 0.2188 0.078 Uiso calc R 1 . .
    C C31 0.7172(3) -0.0404(3) 0.28744(15) 0.0469(6) Uani d . 1 . .
    C C32 0.6281(3) -0.1760(3) 0.28977(17) 0.0618(7) Uani d . 1 . .
    H H32A 0.5654 -0.2267 0.2466 0.074 Uiso calc R 1 . .
    C C33 0.6295(4) -0.2379(3) 0.35429(19) 0.0706(8) Uani d . 1 . .
    H H33A 0.5680 -0.3294 0.3543 0.085 Uiso calc R 1 . .
    C C34 0.7211(4) -0.1654(3) 0.41871(18) 0.0663(8) Uani d . 1 . .
    H H34A 0.7226 -0.2070 0.4625 0.080 Uiso calc R 1 . .
    C C35 0.8096(4) -0.0319(3) 0.41752(18) 0.0669(8) Uani d . 1 . .
    H H35A 0.8717 0.0182 0.4610 0.080 Uiso calc R 1 . .
    C C36 0.8088(3) 0.0305(3) 0.35277(17) 0.0605(7) Uani d . 1 . .
    H H36A 0.8710 0.1219 0.3532 0.073 Uiso calc R 1 . .
    O O5 0.3132(3) -0.1386(2) -0.00858(12) 0.0856(7) Uani d . 1 . .
    H H5C 0.3720 -0.0885 -0.0334 0.128 Uiso d . 1 . .
    H H5D 0.3676 -0.1044 0.0305 0.128 Uiso d . 1 . .
loop_
    _atom_site_aniso_label
    _atom_site_aniso_U_11
    _atom_site_aniso_U_22
    _atom_site_aniso_U_33
    _atom_site_aniso_U_12
    _atom_site_aniso_U_13
    _atom_site_aniso_U_23
    Zn 0.03625(14) 0.03132(15) 0.02738(13) 0.01058(10) 0.00539(10) 0.00328(10)
    N1 0.0369(9) 0.0334(10) 0.0314(9) 0.0130(8) 0.0037(7) 0.0012(8)
    C1 0.0399(11) 0.0305(12) 0.0318(11) 0.0115(9) 0.0082(9) 0.0051(9)
    C2 0.0368(11) 0.0356(13) 0.0333(11) 0.0150(9) 0.0071(9) 0.0074(9)
    C3 0.0330(10) 0.0357(12) 0.0280(10) 0.0101(9) 0.0095(8) 0.0065(9)
    C4 0.0469(13) 0.0306(13) 0.0532(15) 0.0148(10) -0.0018(11) -0.0016(11)
    C5 0.0451(13) 0.0415(15) 0.0502(15) 0.0213(11) -0.0035(11) -0.0019(11)
    S1 0.0346(3) 0.0371(3) 0.0383(3) 0.0079(2) 0.0035(2) 0.0064(2)
    S2 0.0414(3) 0.0367(3) 0.0326(3) 0.0064(2) 0.0119(2) 0.0028(2)
    C6 0.0305(10) 0.0361(12) 0.0299(11) 0.0087(8) 0.0052(8) 0.0044(9)
    C7 0.0703(16) 0.0278(12) 0.0451(14) 0.0171(11) 0.0255(12) 0.0053(10)
    C8 0.0664(16) 0.0365(14) 0.0415(13) 0.0211(11) 0.0271(12) 0.0061(11)
    N2 0.0400(9) 0.0293(10) 0.0302(9) 0.0128(7) 0.0085(7) 0.0043(7)
    C9 0.0453(12) 0.0363(13) 0.0319(11) 0.0186(10) 0.0064(9) 0.0033(9)
    C10 0.0437(12) 0.0403(13) 0.0323(11) 0.0198(10) 0.0117(9) 0.0034(10)
    N3 0.0365(9) 0.0358(11) 0.0327(10) 0.0151(8) 0.0049(7) 0.0008(8)
    C11 0.0371(11) 0.0359(12) 0.0329(11) 0.0138(9) 0.0086(9) 0.0051(9)
    C12 0.0457(12) 0.0333(12) 0.0289(11) 0.0169(9) 0.0088(9) 0.0050(9)
    C13 0.0400(11) 0.0277(11) 0.0313(11) 0.0148(9) 0.0026(9) 0.0064(9)
    C14 0.0337(11) 0.0425(14) 0.0389(12) 0.0129(9) 0.0066(9) 0.0007(10)
    C15 0.0382(12) 0.0495(15) 0.0356(12) 0.0177(10) 0.0084(9) -0.0034(10)
    S3 0.0443(3) 0.0374(3) 0.0313(3) 0.0071(2) 0.0037(2) 0.0024(2)
    S4 0.0408(3) 0.0383(3) 0.0477(3) 0.0154(2) 0.0009(2) 0.0144(3)
    C16 0.0394(11) 0.0294(12) 0.0305(11) 0.0140(9) 0.0036(9) 0.0038(9)
    C17 0.0320(11) 0.0377(13) 0.0421(13) 0.0129(9) 0.0085(9) 0.0107(10)
    C18 0.0376(11) 0.0454(14) 0.0421(13) 0.0218(10) 0.0088(10) 0.0140(11)
    N4 0.0365(9) 0.0342(10) 0.0350(10) 0.0136(8) 0.0084(8) 0.0078(8)
    C19 0.0312(10) 0.0495(15) 0.0341(12) 0.0149(10) 0.0062(9) 0.0055(10)
    C20 0.0348(11) 0.0452(14) 0.0362(12) 0.0203(10) 0.0035(9) 0.0070(10)
    O1 0.0494(9) 0.0504(10) 0.0324(8) 0.0286(8) 0.0101(7) 0.0016(7)
    O2 0.0647(11) 0.0735(13) 0.0402(10) 0.0405(10) 0.0204(8) 0.0146(9)
    C21 0.0413(12) 0.0386(13) 0.0377(12) 0.0171(10) 0.0113(10) 0.0019(10)
    C22 0.092(2) 0.087(2) 0.0610(18) 0.0650(19) 0.0367(17) 0.0286(16)
    C23 0.0567(15) 0.0557(17) 0.0517(15) 0.0366(13) 0.0176(12) 0.0113(13)
    C24 0.0659(18) 0.060(2) 0.073(2) 0.0278(15) 0.0109(15) 0.0058(16)
    C25 0.103(3) 0.067(2) 0.111(3) 0.048(2) 0.043(3) 0.041(2)
    C26 0.134(4) 0.133(4) 0.068(2) 0.102(3) 0.028(3) 0.033(3)
    C27 0.093(3) 0.123(4) 0.065(2) 0.068(3) -0.0098(19) -0.012(2)
    C28 0.0663(18) 0.060(2) 0.081(2) 0.0295(15) 0.0121(16) -0.0011(17)
    O3 0.0613(10) 0.0496(10) 0.0361(9) 0.0325(8) 0.0156(8) 0.0069(8)
    O4 0.0900(15) 0.0695(15) 0.0499(12) 0.0298(11) 0.0025(10) -0.0152(10)
    C29 0.0546(14) 0.0338(13) 0.0398(13) 0.0164(10) 0.0189(11) 0.0083(10)
    C30 0.080(2) 0.072(2) 0.0706(19) 0.0493(17) 0.0411(16) 0.0242(16)
    C31 0.0523(14) 0.0432(15) 0.0565(15) 0.0286(11) 0.0183(12) 0.0071(12)
    C32 0.0708(18) 0.0469(17) 0.0577(18) 0.0215(14) -0.0027(14) -0.0036(14)
    C33 0.086(2) 0.0390(17) 0.078(2) 0.0230(14) 0.0032(17) 0.0111(15)
    C34 0.081(2) 0.075(2) 0.0628(19) 0.0527(18) 0.0094(16) 0.0146(17)
    C35 0.0722(19) 0.070(2) 0.0612(19) 0.0390(17) -0.0052(15) -0.0109(16)
    C36 0.0598(16) 0.0419(16) 0.075(2) 0.0192(12) 0.0097(14) -0.0055(15)
    O5 0.0779(14) 0.0842(17) 0.0699(15) 0.0144(12) 0.0105(11) -0.0102(12)
_geom_special_details
;
All esds (except the esd in the dihedral angle between two l.s. planes) are
estimated using the full covariance matrix. The cell esds are taken into
account individually in the estimation of esds in distances, angles and
torsion angles; correlations between esds in cell parameters are only used
when they are defined by crystal symmetry. An approximate (isotropic)
treatment of cell esds is used for estimating esds involving l.s. planes.
;
loop_
    _geom_bond_atom_site_label_1
    _geom_bond_atom_site_label_2
    _geom_bond_site_symmetry_2
    _geom_bond_distance
    _geom_bond_publ_flag
    Zn O1 . 2.1105(15) ?
    Zn N4 1_445 2.160(2) ?
    Zn N1 . 2.180(2) ?
    Zn N2 1_665 2.1808(19) ?
    Zn N3 . 2.186(2) ?
    Zn O3 . 2.2019(16) ?
    N1 C5 . 1.332(3) ?
    N1 C1 . 1.333(3) ?
    C1 C2 . 1.386(3) ?
    C1 H1A . 0.9300 ?
    C2 C3 . 1.383(3) ?
    C2 H2A . 0.9300 ?
    C3 C4 . 1.385(3) ?
    C3 S1 . 1.776(2) ?
    C4 C5 . 1.381(3) ?
    C4 H4A . 0.9300 ?
    C5 H5A . 0.9300 ?
    S1 S2 . 2.0311(10) ?
    S2 C6 . 1.770(2) ?
    C6 C7 . 1.377(3) ?
    C6 C10 . 1.387(3) ?
    C7 C8 . 1.381(3) ?
    C7 H7A . 0.9300 ?
    C8 N2 . 1.324(3) ?
    C8 H8A . 0.9300 ?
    N2 C9 . 1.343(3) ?
    N2 Zn 1_445 2.1808(19) ?
    C9 C10 . 1.376(3) ?
    C9 H9A . 0.9300 ?
    C10 H10A . 0.9300 ?
    N3 C15 . 1.335(3) ?
    N3 C11 . 1.341(3) ?
    C11 C12 . 1.375(3) ?
    C11 H11A . 0.9300 ?
    C12 C13 . 1.387(3) ?
    C12 H12A . 0.9300 ?
    C13 C14 . 1.387(3) ?
    C13 S3 . 1.773(2) ?
    C14 C15 . 1.376(3) ?
    C14 H14A . 0.9300 ?
    C15 H15A . 0.9300 ?
    S3 S4 . 2.0294(10) ?
    S4 C16 . 1.764(2) ?
    C16 C17 . 1.382(3) ?
    C16 C20 . 1.392(3) ?
    C17 C18 . 1.371(3) ?
    C17 H17A . 0.9300 ?
    C18 N4 . 1.338(3) ?
    C18 H18A . 0.9300 ?
    N4 C19 . 1.338(3) ?
    N4 Zn 1_665 2.160(2) ?
    C19 C20 . 1.371(3) ?
    C19 H19A . 0.9300 ?
    C20 H20A . 0.9300 ?
    O1 C21 . 1.270(2) ?
    O2 C21 . 1.235(3) ?
    C21 C22 . 1.512(4) ?
    C22 C23 . 1.494(4) ?
    C22 H22A . 0.9700 ?
    C22 H22B . 0.9700 ?
    C23 C24 . 1.369(4) ?
    C23 C28 . 1.375(4) ?
    C24 C25 . 1.387(5) ?
    C24 H24A . 0.9300 ?
    C25 C26 . 1.351(6) ?
    C25 H25A . 0.9300 ?
    C26 C27 . 1.351(6) ?
    C26 H26A . 0.9300 ?
    C27 C28 . 1.376(5) ?
    C27 H27A . 0.9300 ?
    C28 H28A . 0.9300 ?
    O3 C29 . 1.251(3) ?
    O4 C29 . 1.242(3) ?
    C29 C30 . 1.528(4) ?
    C30 C31 . 1.504(4) ?
    C30 H30A . 0.9700 ?
    C30 H30B . 0.9700 ?
    C31 C36 . 1.379(4) ?
    C31 C32 . 1.380(4) ?
    C32 C33 . 1.373(4) ?
    C32 H32A . 0.9300 ?
    C33 C34 . 1.372(4) ?
    C33 H33A . 0.9300 ?
    C34 C35 . 1.357(4) ?
    C34 H34A . 0.9300 ?
    C35 C36 . 1.379(4) ?
    C35 H35A . 0.9300 ?
    C36 H36A . 0.9300 ?
    O5 H5C . 0.8098 ?
    O5 H5D . 0.8029 ?
loop_
    _geom_angle_atom_site_label_1
    _geom_angle_atom_site_label_2
    _geom_angle_atom_site_label_3
    _geom_angle_site_symmetry_1
    _geom_angle_site_symmetry_3
    _geom_angle
    _geom_angle_publ_flag
    O1 Zn N4 . 1_445 97.17(7) ?
    O1 Zn N1 . . 87.04(7) ?
    N4 Zn N1 1_445 . 88.63(7) ?
    O1 Zn N2 . 1_665 88.99(7) ?
    N4 Zn N2 1_445 1_665 173.74(7) ?
    N1 Zn N2 . 1_665 90.57(7) ?
    O1 Zn N3 . . 88.99(7) ?
    N4 Zn N3 1_445 . 92.71(7) ?
    N1 Zn N3 . . 175.94(7) ?
    N2 Zn N3 1_665 . 88.51(7) ?
    O1 Zn O3 . . 174.45(6) ?
    N4 Zn O3 1_445 . 84.12(7) ?
    N1 Zn O3 . . 98.39(7) ?
    N2 Zn O3 1_665 . 89.85(7) ?
    N3 Zn O3 . . 85.56(7) ?
    C5 N1 C1 . . 117.18(19) ?
    C5 N1 Zn . . 122.60(15) ?
    C1 N1 Zn . . 119.88(15) ?
    N1 C1 C2 . . 123.3(2) ?
    N1 C1 H1A . . 118.4 ?
    C2 C1 H1A . . 118.4 ?
    C3 C2 C1 . . 118.7(2) ?
    C3 C2 H2A . . 120.6 ?
    C1 C2 H2A . . 120.6 ?
    C2 C3 C4 . . 118.5(2) ?
    C2 C3 S1 . . 116.61(17) ?
    C4 C3 S1 . . 124.88(18) ?
    C5 C4 C3 . . 118.4(2) ?
    C5 C4 H4A . . 120.8 ?
    C3 C4 H4A . . 120.8 ?
    N1 C5 C4 . . 123.9(2) ?
    N1 C5 H5A . . 118.1 ?
    C4 C5 H5A . . 118.1 ?
    C3 S1 S2 . . 104.60(9) ?
    C6 S2 S1 . . 105.51(8) ?
    C7 C6 C10 . . 118.0(2) ?
    C7 C6 S2 . . 125.76(19) ?
    C10 C6 S2 . . 116.21(16) ?
    C6 C7 C8 . . 119.0(2) ?
    C6 C7 H7A . . 120.5 ?
    C8 C7 H7A . . 120.5 ?
    N2 C8 C7 . . 123.7(2) ?
    N2 C8 H8A . . 118.2 ?
    C7 C8 H8A . . 118.2 ?
    C8 N2 C9 . . 117.00(19) ?
    C8 N2 Zn . 1_445 121.68(14) ?
    C9 N2 Zn . 1_445 120.90(15) ?
    N2 C9 C10 . . 123.3(2) ?
    N2 C9 H9A . . 118.4 ?
    C10 C9 H9A . . 118.4 ?
    C9 C10 C6 . . 118.9(2) ?
    C9 C10 H10A . . 120.5 ?
    C6 C10 H10A . . 120.5 ?
    C15 N3 C11 . . 117.28(19) ?
    C15 N3 Zn . . 122.71(14) ?
    C11 N3 Zn . . 119.66(14) ?
    N3 C11 C12 . . 123.3(2) ?
    N3 C11 H11A . . 118.4 ?
    C12 C11 H11A . . 118.4 ?
    C11 C12 C13 . . 118.72(19) ?
    C11 C12 H12A . . 120.6 ?
    C13 C12 H12A . . 120.6 ?
    C14 C13 C12 . . 118.5(2) ?
    C14 C13 S3 . . 125.30(17) ?
    C12 C13 S3 . . 116.18(16) ?
    C15 C14 C13 . . 118.6(2) ?
    C15 C14 H14A . . 120.7 ?
    C13 C14 H14A . . 120.7 ?
    N3 C15 C14 . . 123.5(2) ?
    N3 C15 H15A . . 118.2 ?
    C14 C15 H15A . . 118.2 ?
    C13 S3 S4 . . 105.43(8) ?
    C16 S4 S3 . . 106.12(8) ?
    C17 C16 C20 . . 118.5(2) ?
    C17 C16 S4 . . 126.14(17) ?
    C20 C16 S4 . . 115.38(17) ?
    C18 C17 C16 . . 118.5(2) ?
    C18 C17 H17A . . 120.7 ?
    C16 C17 H17A . . 120.7 ?
    N4 C18 C17 . . 124.0(2) ?
    N4 C18 H18A . . 118.0 ?
    C17 C18 H18A . . 118.0 ?
    C19 N4 C18 . . 116.7(2) ?
    C19 N4 Zn . 1_665 119.65(14) ?
    C18 N4 Zn . 1_665 122.96(15) ?
    N4 C19 C20 . . 123.7(2) ?
    N4 C19 H19A . . 118.2 ?
    C20 C19 H19A . . 118.2 ?
    C19 C20 C16 . . 118.6(2) ?
    C19 C20 H20A . . 120.7 ?
    C16 C20 H20A . . 120.7 ?
    C21 O1 Zn . . 137.60(16) ?
    O2 C21 O1 . . 126.2(2) ?
    O2 C21 C22 . . 116.3(2) ?
    O1 C21 C22 . . 117.5(2) ?
    C23 C22 C21 . . 117.5(2) ?
    C23 C22 H22A . . 107.9 ?
    C21 C22 H22A . . 107.9 ?
    C23 C22 H22B . . 107.9 ?
    C21 C22 H22B . . 107.9 ?
    H22A C22 H22B . . 107.2 ?
    C24 C23 C28 . . 116.9(3) ?
    C24 C23 C22 . . 121.5(3) ?
    C28 C23 C22 . . 121.6(3) ?
    C23 C24 C25 . . 121.4(3) ?
    C23 C24 H24A . . 119.3 ?
    C25 C24 H24A . . 119.3 ?
    C26 C25 C24 . . 119.9(4) ?
    C26 C25 H25A . . 120.1 ?
    C24 C25 H25A . . 120.1 ?
    C25 C26 C27 . . 120.2(4) ?
    C25 C26 H26A . . 119.9 ?
    C27 C26 H26A . . 119.9 ?
    C26 C27 C28 . . 119.8(4) ?
    C26 C27 H27A . . 120.1 ?
    C28 C27 H27A . . 120.1 ?
    C23 C28 C27 . . 121.9(3) ?
    C23 C28 H28A . . 119.1 ?
    C27 C28 H28A . . 119.1 ?
    C29 O3 Zn . . 143.09(17) ?
    O4 C29 O3 . . 125.0(2) ?
    O4 C29 C30 . . 117.4(2) ?
    O3 C29 C30 . . 117.5(2) ?
    C31 C30 C29 . . 117.2(2) ?
    C31 C30 H30A . . 108.0 ?
    C29 C30 H30A . . 108.0 ?
    C31 C30 H30B . . 108.0 ?
    C29 C30 H30B . . 108.0 ?
    H30A C30 H30B . . 107.3 ?
    C36 C31 C32 . . 117.1(3) ?
    C36 C31 C30 . . 122.5(3) ?
    C32 C31 C30 . . 120.3(3) ?
    C33 C32 C31 . . 121.7(3) ?
    C33 C32 H32A . . 119.2 ?
    C31 C32 H32A . . 119.2 ?
    C34 C33 C32 . . 120.3(3) ?
    C34 C33 H33A . . 119.9 ?
    C32 C33 H33A . . 119.9 ?
    C35 C34 C33 . . 118.9(3) ?
    C35 C34 H34A . . 120.6 ?
    C33 C34 H34A . . 120.6 ?
    C34 C35 C36 . . 120.9(3) ?
    C34 C35 H35A . . 119.5 ?
    C36 C35 H35A . . 119.5 ?
    C31 C36 C35 . . 121.1(3) ?
    C31 C36 H36A . . 119.5 ?
    C35 C36 H36A . . 119.5 ?
    H5C O5 H5D . . 95.1 ?
loop_
    _geom_hbond_atom_site_label_D
    _geom_hbond_atom_site_label_H
    _geom_hbond_atom_site_label_A
    _geom_hbond_site_symmetry_D
    _geom_hbond_site_symmetry_H
    _geom_hbond_site_symmetry_A
    _geom_hbond_distance_DH
    _geom_hbond_distance_HA
    _geom_hbond_distance_DA
    _geom_hbond_angle_DHA
    _geom_hbond_publ_flag
    O5 H5c O4 . . 2_655 0.81 2.20 2.970(3) 158 y
    O5 H5d O4 . . 1_555 0.80 2.15 2.945(3) 169 y
