# Supplementary material for: catena-Poly[[[(2-phenyl­acetato-κO)zinc(II)]bis­[μ-4,4′-(disulfanedi­yl)dipyridine-κ2 N:N′]] monohydrate]
Source: Acta Crystallogr Sect E Struct Rep Online. 2010 Jun 16;66(Pt 7):m788–9. doi: 10.1107/S1600536810021331 (PMC3007060; doi:10.1107/S1600536810021331)
Supplement: Supplementary file 2 [file e-66-0m788-Isup2.hkl]

# 
# h,k,l, Fc-squared, Fo-squared, sigma(Fo-squared) and status flag 
# 
data_I
_shelx_title ' 090524[Zn(bpds)2(C7H7COO)2] in P-1' 
_shelx_refln_list_code          4 
_shelx_F_calc_maximum      199.47 
_exptl_crystal_F_000       820.00 
_reflns_d_resolution_high  0.7702 
 
loop_ 
 _symmetry_equiv_pos_as_xyz 
 'x, y, z' 
 '-x, -y, -z' 
 
_cell_length_a     9.8505 
_cell_length_b    11.1302 
_cell_length_c    18.3192 
_cell_angle_alpha  90.378 
_cell_angle_beta   98.882 
_cell_angle_gamma 115.894 
 
_shelx_F_squared_multiplier     1.000 
 
loop_ 
 _refln_index_h 
 _refln_index_k 
 _refln_index_l 
 _refln_F_squared_calc 
 _refln_F_squared_meas 
 _refln_F_squared_sigma 
 _refln_observed_status 
   2   0   0     4484.82     4719.79    130.96 o 
   3   0   0      178.16      142.59      2.32 o 
   4   0   0     2553.38     2567.70     37.16 o 
   5   0   0     5942.49     6155.26    142.80 o 
   6   0   0     1332.33     1292.90     30.29 o 
   7   0   0      463.29      459.20     13.58 o 
   8   0   0      201.28      206.88     10.05 o 
   9   0   0      286.02      269.16     14.70 o 
  10   0   0        1.97       14.14     13.39 o 
  11   0   0      112.03      120.18     21.95 o 
 -11   1   0      161.00      179.71     23.81 o 
 -10   1   0      225.34      226.22     36.46 o 
  -9   1   0        1.10       -0.95      1.82 o 
  -8   1   0      134.59      123.48      4.10 o 
  -7   1   0     1026.48     1010.91     33.33 o 
  -6   1   0      256.03      252.67      7.02 o 
  -5   1   0     2269.77     2254.97     57.89 o 
  -4   1   0        5.51        9.96      1.53 o 
  -3   1   0      280.22      334.61      5.42 o 
  -2   1   0     3360.59     1147.82   1257.84 o 
   1   1   0     7513.81     8708.06     81.71 o 
   2   1   0      654.22      677.44      6.28 o 
   3   1   0      282.84      269.46      3.94 o 
   4   1   0       89.79       89.94      3.60 o 
   5   1   0      541.27      471.70      7.68 o 
   6   1   0        6.03       15.68      2.52 o 
   7   1   0      711.10      494.92    301.75 o 
   8   1   0      634.27      650.26     19.91 o 
   9   1   0       46.58       52.79      4.58 o 
  10   1   0      249.76      255.61     24.56 o 
 -11   2   0       10.84       13.39     14.14 o 
 -10   2   0      108.97      143.25     19.72 o 
  -9   2   0      407.63      319.19     47.44 o 
  -8   2   0       94.03       77.60      4.25 o 
  -7   2   0      541.81      519.45     17.53 o 
  -6   2   0     3456.85     3490.03    108.84 o 
  -5   2   0     3249.74     3198.83     74.14 o 
  -4   2   0     2351.07     2374.89     40.86 o 
  -3   2   0      948.22      894.02      9.16 o 
  -2   2   0      322.53      291.20     14.51 o 
   0   2   0     1122.32     1002.72     17.49 o 
   1   2   0      992.46      860.53    266.26 o 
   2   2   0      325.13      347.77      4.32 o 
   3   2   0      330.86      322.84      4.71 o 
   4   2   0        2.07        3.68      1.57 o 
   5   2   0     1823.06     1809.58     34.34 o 
   6   2   0      432.24      459.85     11.48 o 
   7   2   0       17.87       15.73      3.77 o 
   8   2   0      173.77      178.26      8.17 o 
   9   2   0       34.32       38.32     13.77 o 
  10   2   0        3.54        1.12      8.93 o 
 -12   3   0        1.94        2.98     13.39 o 
 -11   3   0      257.81      321.47     44.65 o 
 -10   3   0       19.98       15.25     12.28 o 
  -9   3   0       30.18       19.43      4.65 o 
  -8   3   0      982.20      986.48     25.14 o 
  -7   3   0      149.69      138.02      4.48 o 
  -6   3   0      615.14      595.48     13.19 o 
  -5   3   0        2.79        6.13      2.32 o 
  -4   3   0    10519.20    10992.44    345.28 o 
  -3   3   0     8708.72     8770.81    150.24 o 
  -2   3   0     5821.56     5816.91    111.62 o 
   0   3   0     1961.68     1926.57     35.72 o 
   1   3   0      890.06      819.38     10.73 o 
   2   3   0     5898.76     5854.87     84.92 o 
   3   3   0     1927.21     1832.96     31.17 o 
   4   3   0       94.74       92.54      5.41 o 
   5   3   0     1469.35     1507.51     21.99 o 
   6   3   0       94.69      111.24      6.75 o 
   7   3   0      364.46      352.70     31.58 o 
   8   3   0      399.54      409.64     18.42 o 
   9   3   0       29.25       24.56     12.28 o 
 -12   4   0        5.89        6.70     14.51 o 
 -11   4   0       16.87       14.14     14.14 o 
 -10   4   0       89.02      106.04     18.98 o 
  -9   4   0        7.00        7.38      4.46 o 
  -8   4   0     2983.69     2882.30     47.62 o 
  -7   4   0      493.78      487.94     19.17 o 
  -6   4   0      210.52      249.27      5.88 o 
  -5   4   0     1342.86     1365.25     20.38 o 
  -4   4   0       59.75       63.22      5.18 o 
  -3   4   0     8995.31     8892.05    189.01 o 
  -2   4   0      813.45      740.04     16.74 o 
   0   4   0      254.22      307.70     14.88 o 
   1   4   0       12.14        7.66      2.41 o 
   2   4   0     1029.58      985.51     15.78 o 
   3   4   0      127.04      120.58      4.92 o 
   4   4   0     1850.95     1773.58     31.20 o 
   5   4   0       42.30       51.73      5.26 o 
   6   4   0        2.04        1.51      4.27 o 
   7   4   0      183.06      140.17     77.20 o 
   8   4   0      213.68      209.49     14.88 o 
 -12   5   0      106.61      101.20     23.44 o 
 -11   5   0      112.14      125.39     34.97 o 
 -10   5   0       73.98       40.42     24.56 o 
  -9   5   0      936.61      849.96     65.11 o 
  -8   5   0      202.64      191.11     17.86 o 
  -7   5   0      357.74      374.68     14.17 o 
  -6   5   0     1660.21     1724.68     28.22 o 
  -5   5   0       15.86       12.03      3.30 o 
  -4   5   0     2581.85     2557.97     52.83 o 
  -3   5   0     6546.16     6665.97    150.32 o 
  -2   5   0     1544.63     1512.83     32.37 o 
  -1   5   0     4355.57     4460.72     92.27 o 
   0   5   0       30.31       49.86      6.70 o 
   1   5   0      880.63      907.10     14.88 o 
   2   5   0     1515.29     1428.85     22.75 o 
   3   5   0     5769.80     5996.05     93.64 o 
   4   5   0      322.31      317.25      9.20 o 
   5   5   0       58.63       60.50     11.16 o 
   6   5   0        2.38        1.73      4.07 o 
   7   5   0       95.14       76.27     16.74 o 
   8   5   0      140.08      141.04     15.63 o 
 -12   6   0        9.44        9.67     15.25 o 
 -11   6   0        0.27       13.02     14.51 o 
 -10   6   0        5.59        6.41      3.22 o 
  -9   6   0      211.48      204.44     19.91 o 
  -8   6   0      605.04      601.07     14.64 o 
  -7   6   0        3.42        1.56      3.21 o 
  -6   6   0       24.51       20.18      4.74 o 
  -5   6   0      138.55      113.16      6.25 o 
  -4   6   0     3405.85     3436.79     83.34 o 
  -3   6   0        2.46        4.09      4.84 o 
  -2   6   0     5156.66     4995.38    109.76 o 
  -1   6   0     1023.37      994.54     33.49 o 
   1   6   0       21.54       20.46      4.46 o 
   2   6   0      404.93      414.15     92.83 o 
   3   6   0       27.65       36.87      5.88 o 
   4   6   0     2838.19     2901.33     49.05 o 
   5   6   0     1285.34     1278.80     25.15 o 
   6   6   0        4.52        5.83      5.32 o 
   7   6   0       31.65       37.29      7.37 o 
 -12   7   0       43.73       57.67     21.95 o 
 -11   7   0      212.65      240.73     26.79 o 
 -10   7   0        9.29        5.34      2.91 o 
  -9   7   0      685.57      665.57     42.23 o 
  -8   7   0        1.89        2.78      4.53 o 
  -7   7   0      295.68      280.34     10.63 o 
  -6   7   0      640.37      598.27     14.82 o 
  -5   7   0       71.51      126.32     59.34 o 
  -4   7   0      975.40      899.66     25.67 o 
  -3   7   0     2279.87     2111.49     50.60 o 
  -2   7   0       22.79       11.53      4.74 o 
  -1   7   0     4905.26     4904.97    114.22 o 
   0   7   0       46.15       58.41      9.67 o 
   1   7   0       28.73       34.10      3.14 o 
   2   7   0     1331.61     1311.10     21.75 o 
   3   7   0      629.53      607.16     13.63 o 
   4   7   0       37.40       36.74      9.30 o 
   5   7   0        0.83       -6.33      6.33 o 
   6   7   0       53.96       49.95     10.60 o 
   7   7   0        2.36        4.28      6.05 o 
 -12   8   0       20.31       30.14     18.60 o 
 -11   8   0       16.07       10.47      5.32 o 
 -10   8   0        1.12       -0.74      4.83 o 
  -9   8   0      177.76      158.08     12.45 o 
  -8   8   0      362.87      376.01     21.02 o 
  -7   8   0        6.60        9.31      6.21 o 
  -6   8   0      416.91      441.77     15.56 o 
  -5   8   0        7.78        5.01      6.14 o 
  -4   8   0      176.14      196.82     13.39 o 
  -3   8   0     1033.75     1057.29     22.75 o 
  -2   8   0      435.75      416.72     20.09 o 
  -1   8   0     3730.56     3678.64     92.64 o 
   0   8   0       29.56       34.60      3.35 o 
   1   8   0        3.53        3.72      2.60 o 
   2   8   0      186.30      186.04      8.73 o 
   3   8   0      177.64      175.68      9.63 o 
   4   8   0      277.95      282.89      9.50 o 
   5   8   0        5.50        9.19      4.65 o 
   6   8   0        5.36       -9.41      9.41 o 
 -12   9   0       63.08       81.11     22.70 o 
 -11   9   0       53.36       54.17      8.81 o 
 -10   9   0        4.94        4.90      4.22 o 
  -9   9   0       24.37       23.85      5.11 o 
  -8   9   0       11.89       -1.81      5.19 o 
  -7   9   0        0.77        5.58      5.26 o 
  -6   9   0      373.62      363.07     15.91 o 
  -5   9   0      126.92      139.62      8.66 o 
  -4   9   0      174.62      180.78     10.63 o 
  -3   9   0      295.68      301.00     19.72 o 
  -1   9   0        4.58        7.81      8.93 o 
   0   9   0       51.28       44.67      5.41 o 
   1   9   0      214.63      195.13     14.51 o 
   2   9   0      145.94      149.31      8.58 o 
   3   9   0        8.17        1.88      4.61 o 
   4   9   0       13.94        0.67      9.60 o 
   5   9   0        3.61       -8.71      9.97 o 
 -12  10   0       26.71       26.42     29.39 o 
 -11  10   0       96.76       91.57      7.93 o 
 -10  10   0      169.70      171.41     11.14 o 
  -9  10   0      356.73      360.16     13.79 o 
  -8  10   0      223.39      233.54     10.53 o 
  -7  10   0       21.31       22.53      5.85 o 
  -6  10   0     1056.36     1057.39     28.71 o 
  -5  10   0        1.06        5.21      5.58 o 
  -4  10   0      837.07      863.94     35.35 o 
  -2  10   0       42.54       36.83     13.77 o 
   0  10   0      441.08      390.67     10.05 o 
   1  10   0       12.26        6.32      4.46 o 
   3  10   0        2.76       -2.98     10.42 o 
   4  10   0      154.12      153.55     18.05 o 
 -11  11   0       81.32       88.24      8.77 o 
 -10  11   0        2.06       -2.51      5.24 o 
  -9  11   0       38.34       31.72      7.92 o 
  -8  11   0        3.17       -1.94     10.07 o 
  -7  11   0      580.59      533.17     37.21 o 
  -6  11   0      405.38      373.93     18.60 o 
  -5  11   0      410.31      394.99     14.24 o 
  -4  11   0       14.41        4.84      5.21 o 
  -1  11   0       29.78       20.09      3.35 o 
   3  11   0       90.02       75.23     14.59 o 
 -10  12   0       49.34       49.04      8.41 o 
  -9  12   0      101.00      100.53     29.10 o 
  -8  12   0        0.71        2.90      6.14 o 
  -7  12   0       20.11       15.25     15.25 o 
  -6  12   0      129.23      120.55     12.65 o 
  -5  12   0        3.01        6.33      9.67 o 
  -4  12   0       44.98       48.37      7.81 o 
  -3  12   0       90.26       72.18      7.07 o 
  -9  13   0       19.83       11.97     10.00 o 
  -8  13   0       27.50       26.04     18.60 o 
  -7  13   0       12.91       25.30     10.05 o 
  -6  13   0        2.71        5.21     10.79 o 
  -5  13   0      184.67      159.62     12.28 o 
  -4  13   0      129.00      113.11      9.30 o 
  -8  14   0        4.69        6.34      7.49 o 
  -7  14   0        1.96        2.23     11.91 o 
  -6  14   0       34.25       20.46      8.56 o 
   6 -14   1       97.16       94.88     12.65 o 
   7 -14   1       14.97       17.12     10.05 o 
   8 -14   1        0.85        2.23      8.56 o 
   4 -13   1       41.11       46.14      8.56 o 
   5 -13   1       11.04       13.39      7.44 o 
   6 -13   1       15.88        9.30      7.81 o 
   7 -13   1        1.79        2.61      6.33 o 
   8 -13   1      252.03      232.23     17.05 o 
   9 -13   1      108.06      105.87     12.63 o 
   5 -12   1       14.13        8.19      7.07 o 
   6 -12   1       58.91       60.65     11.53 o 
   7 -12   1      242.17      236.26     15.06 o 
   8 -12   1       43.32       13.38     10.70 o 
   9 -12   1       18.84       16.18      8.09 o 
  10 -12   1       23.42       22.21      8.88 o 
  -3 -11   1      109.66       46.88     30.88 o 
   0 -11   1       20.55       31.25      4.46 o 
   6 -11   1       18.01       23.98      7.60 o 
   7 -11   1       44.13       42.98      9.55 o 
   8 -11   1      491.33      513.22     18.00 o 
   9 -11   1       61.43       76.30      9.68 o 
  10 -11   1       34.48       25.79      6.97 o 
  11 -11   1        0.65       10.33      9.71 o 
  -4 -10   1      109.24       86.78     26.60 o 
  -3 -10   1      216.88      247.05     24.93 o 
  -2 -10   1      279.01      274.59     10.79 o 
  -1 -10   1       23.77       30.82      6.36 o 
   0 -10   1        1.40        5.58      5.21 o 
   3 -10   1       20.55        9.67     11.16 o 
   4 -10   1      164.38      139.15     16.37 o 
   6 -10   1      969.31      988.58     33.86 o 
   7 -10   1       10.17       18.98     16.00 o 
   8 -10   1      198.07      172.81     15.16 o 
   9 -10   1       47.66       38.05      9.03 o 
  10 -10   1       53.34       39.69      6.68 o 
  11 -10   1       26.56       16.44      7.04 o 
  -5  -9   1      166.61      154.02     16.61 o 
  -4  -9   1      121.07      128.42      9.63 o 
  -3  -9   1       64.18       72.97      6.13 o 
  -2  -9   1      232.92      215.06      8.93 o 
  -1  -9   1      161.71      177.29     25.67 o 
   0  -9   1      573.26      587.78     19.35 o 
   1  -9   1     1073.64     1026.91     37.58 o 
   3  -9   1     1348.92     1370.73     37.76 o 
   6  -9   1       49.42       47.05      7.58 o 
   7  -9   1       17.94       19.38      8.23 o 
   8  -9   1     1331.24     1364.25     41.52 o 
   9  -9   1      393.06      403.77     16.15 o 
  10  -9   1      122.60      115.58     15.63 o 
  11  -9   1        8.27        2.63      3.73 o 
  12  -9   1        3.74       -1.12     11.91 o 
  -6  -8   1      164.82      179.82     15.60 o 
  -5  -8   1        4.67        4.93      4.23 o 
  -4  -8   1        3.69       -4.15      8.84 o 
  -3  -8   1       78.17       87.06      7.07 o 
  -2  -8   1      139.70      121.90      7.63 o 
  -1  -8   1      963.50      947.93     17.51 o 
   2  -8   1      749.78      734.67     18.67 o 
   3  -8   1      189.31      181.57     14.14 o 
   4  -8   1      112.07      119.81     12.28 o 
   5  -8   1      529.87      520.15     21.21 o 
   6  -8   1      892.07      913.24     21.18 o 
   7  -8   1       78.83       59.24      9.36 o 
   8  -8   1       12.96        7.50      6.13 o 
   9  -8   1        4.31        3.37      5.26 o 
  10  -8   1       58.14       58.49     10.97 o 
  11  -8   1      131.34      108.13     23.81 o 
  12  -8   1       18.21       35.35     19.35 o 
  -7  -7   1       42.00       37.43     13.41 o 
  -6  -7   1       35.97       42.15      6.13 o 
  -5  -7   1      684.03      721.48     20.96 o 
  -4  -7   1       28.30       30.70      4.72 o 
  -3  -7   1       33.02       36.20      5.73 o 
  -2  -7   1      149.09      155.55      6.88 o 
  -1  -7   1      236.66      229.25      7.70 o 
   0  -7   1      978.95      973.75     20.64 o 
   1  -7   1      301.97      287.98     15.25 o 
   2  -7   1     1687.76     1649.01     42.42 o 
   3  -7   1      363.78      356.44     16.00 o 
   4  -7   1       80.91       85.58     10.05 o 
   5  -7   1      672.28      736.32     31.63 o 
   6  -7   1      128.49      137.57     11.91 o 
   7  -7   1      643.82      682.43     17.22 o 
   8  -7   1      108.13      113.26     12.46 o 
   9  -7   1        1.44        6.08      4.66 o 
  10  -7   1       35.82       31.85      9.61 o 
  11  -7   1      249.27      169.27     62.51 o 
  12  -7   1      136.83      169.29     28.28 o 
  -8  -6   1       29.36       21.91      6.97 o 
  -7  -6   1        6.13       12.22      5.51 o 
  -6  -6   1      178.04      177.93      8.35 o 
  -5  -6   1        0.02       -3.11      5.20 o 
  -4  -6   1       85.02      105.84      8.74 o 
  -3  -6   1     3261.03     3260.35     52.23 o 
  -2  -6   1      202.00      194.68     10.23 o 
  -1  -6   1     1381.68     1419.44     31.25 o 
   0  -6   1     2337.68     2207.18     35.78 o 
   1  -6   1     1942.14     2150.92     57.67 o 
   2  -6   1     1655.36     1530.69     36.83 o 
   3  -6   1       32.83       24.56      6.33 o 
   4  -6   1       72.15       89.67      8.19 o 
   5  -6   1      718.91      690.19     19.72 o 
   6  -6   1     1452.94     1454.19     28.50 o 
   7  -6   1      154.82      132.15      7.71 o 
   8  -6   1      273.78      266.77     12.60 o 
   9  -6   1        0.77        5.84      3.79 o 
  10  -6   1       18.83       19.80      5.02 o 
  11  -6   1      384.04      360.16     47.25 o 
  12  -6   1       27.26       37.21     19.72 o 
  -8  -5   1        9.00        6.80      7.88 o 
  -7  -5   1        6.50        2.45      3.89 o 
  -6  -5   1      286.80      297.63      8.94 o 
  -5  -5   1     2404.78     2387.89     43.70 o 
  -4  -5   1       11.48        9.86      5.77 o 
  -3  -5   1      122.46      121.46      7.35 o 
  -2  -5   1      214.16      214.67      7.76 o 
  -1  -5   1      107.96      120.04      4.65 o 
   0  -5   1     2697.63     2443.37     51.35 o 
   1  -5   1       10.04       12.65      8.56 o 
   2  -5   1       13.80       11.91      7.81 o 
   3  -5   1       95.46       93.76      7.44 o 
   4  -5   1     2839.82     2873.48     67.34 o 
   5  -5   1      264.54      256.92      7.14 o 
   6  -5   1       90.40      103.87      4.66 o 
   7  -5   1     1322.37     1304.64     20.97 o 
   8  -5   1        4.40        5.79      2.39 o 
   9  -5   1       48.41       44.04      5.08 o 
  10  -5   1       61.54       46.85     10.23 o 
  11  -5   1      124.65      120.55     21.95 o 
  12  -5   1       70.41       88.18     22.70 o 
  -8  -4   1      133.67      141.38      7.76 o 
  -7  -4   1       39.63       34.45      5.21 o 
  -6  -4   1      194.37      211.85     10.55 o 
  -5  -4   1        6.07        4.81      4.28 o 
  -4  -4   1     2011.91     2054.39     32.23 o 
  -3  -4   1     3384.81     3339.98     75.16 o 
  -2  -4   1     1188.40     1258.34     24.56 o 
  -1  -4   1      789.33      833.42     13.18 o 
   1  -4   1      589.91      593.45     19.35 o 
   2  -4   1    10216.49    10313.35    223.98 o 
   3  -4   1     2330.73     2165.08     54.69 o 
   4  -4   1     2618.98     2779.16     59.34 o 
   5  -4   1     4786.41     4706.79     57.84 o 
   6  -4   1      196.79      198.17      6.35 o 
   7  -4   1       13.62       10.78      2.95 o 
   8  -4   1       57.06       53.12      5.02 o 
   9  -4   1       86.17       69.73      6.35 o 
  10  -4   1      355.50      237.09     95.62 o 
  11  -4   1      238.23      223.24     40.18 o 
  12  -4   1       55.40       43.53     19.35 o 
  -9  -3   1       43.20       42.42     13.77 o 
  -8  -3   1        5.65        4.60      3.16 o 
  -7  -3   1       44.55       43.28      5.59 o 
  -6  -3   1      158.04      152.30      8.05 o 
  -5  -3   1     1516.62     1624.69     26.76 o 
  -4  -3   1       10.42       12.10      3.50 o 
  -3  -3   1     1779.32     1773.27     24.99 o 
  -2  -3   1       24.27       21.49      3.30 o 
  -1  -3   1      253.06      236.24      4.74 o 
   1  -3   1     4478.25     4455.14     84.46 o 
   2  -3   1     1855.84     1801.64     28.84 o 
   3  -3   1     1863.96     1855.76     33.86 o 
   4  -3   1      299.82      343.44      7.02 o 
   5  -3   1     1066.37     1061.94     13.12 o 
   6  -3   1      351.85      367.45      6.82 o 
   7  -3   1     2142.65     2156.41     35.58 o 
   8  -3   1      861.50      873.38     33.91 o 
   9  -3   1       36.05       24.28      4.01 o 
  10  -3   1        7.80        3.39      2.29 o 
  11  -3   1        0.18      -11.53     13.39 o 
  12  -3   1      157.54      181.94     27.16 o 
 -10  -2   1        0.87        0.74     14.51 o 
  -9  -2   1      292.71      311.79     23.44 o 
  -8  -2   1      467.55      474.71     15.59 o 
  -7  -2   1      174.98      173.52      9.39 o 
  -6  -2   1     1031.12     1088.31     17.56 o 
  -5  -2   1        2.14        5.28      3.88 o 
  -4  -2   1      773.01      773.32     12.08 o 
  -3  -2   1      133.19      117.83      3.70 o 
  -2  -2   1     1825.22     1837.00     18.97 o 
  -1  -2   1     2055.04     2079.12     34.60 o 
   0  -2   1       29.77       33.49      2.98 o 
   1  -2   1     4076.28     4001.39     49.85 o 
   2  -2   1     3348.58     3334.40     42.32 o 
   3  -2   1      180.73      191.83      4.67 o 
   4  -2   1     1822.03     1776.46     25.56 o 
   5  -2   1     5863.81     5920.56     80.91 o 
   6  -2   1       12.96       12.83      2.41 o 
   7  -2   1      584.80      572.93     10.45 o 
   8  -2   1        3.90        4.54      1.65 o 
   9  -2   1       50.82       42.98      3.60 o 
  10  -2   1      496.25      485.55     30.14 o 
  11  -2   1        1.07       -2.23     10.79 o 
 -10  -1   1       50.82       54.32     26.79 o 
  -9  -1   1       28.54       21.89      3.18 o 
  -8  -1   1       17.28       16.30      3.02 o 
  -7  -1   1     2134.32     2289.66     30.70 o 
  -6  -1   1     1520.96     1563.18     28.18 o 
  -5  -1   1      124.55      154.72      5.09 o 
  -4  -1   1      215.45      198.21      4.75 o 
  -3  -1   1     3680.89     3862.01     41.39 o 
  -2  -1   1        3.20        5.91      1.42 o 
  -1  -1   1     4690.43     5088.40     88.55 o 
   2  -1   1    14032.12    15984.20    514.94 o 
   3  -1   1     5015.02     5227.70    177.44 o 
   4  -1   1        2.25        5.15      4.11 o 
   5  -1   1     2300.27     2346.10     58.28 o 
   6  -1   1      217.62      230.28      7.27 o 
   7  -1   1      390.83      352.23      7.60 o 
   8  -1   1      202.96      210.64     12.18 o 
   9  -1   1       32.84       27.36      3.73 o 
  10  -1   1      121.96      139.53     19.72 o 
  11  -1   1      101.01      123.15     21.95 o 
 -11   0   1      146.17      161.48     23.44 o 
 -10   0   1        1.61        1.86      9.67 o 
  -9   0   1      149.91      172.64     18.60 o 
  -8   0   1      297.82      208.72    145.66 o 
  -7   0   1      364.39      367.74      8.04 o 
  -6   0   1      450.52      441.20      7.96 o 
  -5   0   1      321.64      331.59      8.57 o 
  -4   0   1       91.56       86.96      5.24 o 
  -3   0   1      246.05      216.20      3.06 o 
  -2   0   1     6800.77     7391.02    352.87 o 
   2   0   1      974.14      868.51     14.80 o 
   3   0   1      225.62      261.61      4.06 o 
   4   0   1     2934.62     1779.37    885.18 o 
   5   0   1     1818.81     1761.61     56.09 o 
   6   0   1      439.80      399.98      7.18 o 
   7   0   1      267.71      246.85      6.04 o 
   8   0   1        2.65        7.77      2.58 o 
   9   0   1      178.15      160.92      7.81 o 
  10   0   1     1097.73     1142.99     48.37 o 
  11   0   1        3.73       19.35     24.18 o 
 -11   1   1        0.37       -6.70     21.21 o 
 -10   1   1        7.93       16.00     13.39 o 
  -9   1   1        9.56       16.37     11.16 o 
  -8   1   1        1.43       -0.74      6.33 o 
  -7   1   1     1451.64     1456.17     34.05 o 
  -6   1   1     3623.27     3654.95    119.33 o 
  -5   1   1      760.45      811.46     20.35 o 
  -4   1   1      921.90      248.96    384.81 o 
  -3   1   1      118.81      122.59      5.75 o 
  -2   1   1     1408.93     1275.34     31.07 o 
   1   1   1     5991.08     6751.74     85.93 o 
   2   1   1     2476.48     2393.40     20.98 o 
   3   1   1     1147.17     1131.58     23.09 o 
   4   1   1     4596.84     4787.96     82.33 o 
   5   1   1      953.18      955.37     20.43 o 
   6   1   1        6.09       11.12      2.98 o 
   7   1   1        6.39        4.62      3.40 o 
   8   1   1      690.22      702.24     16.63 o 
   9   1   1      102.82       93.73      9.29 o 
  10   1   1       19.57       18.98     13.39 o 
 -12   2   1       40.25       29.02     18.60 o 
 -11   2   1       52.15       76.65     19.72 o 
 -10   2   1        1.88       13.77     12.65 o 
  -9   2   1      223.39      300.63     33.86 o 
  -8   2   1      100.86      104.18     13.39 o 
  -7   2   1      211.24      205.32      4.38 o 
  -6   2   1      954.28      966.15     25.63 o 
  -5   2   1      722.48      710.71     19.46 o 
  -4   2   1     3090.32     2901.32    158.93 o 
  -3   2   1     2504.99     2415.05     31.03 o 
  -2   2   1    24733.86    28276.29    604.42 o 
  -1   2   1       60.84       66.41      2.23 o 
   0   2   1     2136.11     2153.40     46.51 o 
   1   2   1     4770.84     4951.23    130.39 o 
   2   2   1     2370.58     2379.27     21.71 o 
   3   2   1     3390.38     3489.41     34.27 o 
   4   2   1      255.45      283.33      5.45 o 
   5   2   1      972.96      964.64     23.36 o 
   6   2   1      514.76      536.56     11.50 o 
   7   2   1       91.47      108.80      8.52 o 
   8   2   1      273.89      319.50     11.10 o 
   9   2   1      535.33      527.08     15.08 o 
  10   2   1      171.50      202.40     21.95 o 
 -12   3   1        2.12        0.00      8.93 o 
 -11   3   1      254.10      338.21     29.77 o 
 -10   3   1       74.35      103.81     29.02 o 
  -9   3   1       45.89       27.16     11.91 o 
  -8   3   1      433.80      411.88     22.32 o 
  -7   3   1      161.64      177.32      8.00 o 
  -6   3   1     1657.40     1495.26     27.53 o 
  -5   3   1       10.13       18.59      3.16 o 
  -4   3   1      583.93      571.76     14.51 o 
  -3   3   1     4332.63     4214.01     59.13 o 
  -2   3   1     1475.91     1494.60     26.04 o 
  -1   3   1     1211.02     1002.35     19.35 o 
   0   3   1     1850.15     1758.33     44.46 o 
   1   3   1     2481.87     2504.29     56.24 o 
   2   3   1      827.24      848.41      9.21 o 
   3   3   1        1.36        1.59      1.87 o 
   4   3   1     1077.45     1009.34     11.90 o 
   5   3   1      467.58      436.41     19.93 o 
   6   3   1     1015.90     1047.60     26.79 o 
   7   3   1      792.39      822.27     24.11 o 
   8   3   1       76.79       83.20      7.98 o 
   9   3   1      182.47      175.62     29.39 o 
 -12   4   1       28.23       32.74     19.35 o 
 -11   4   1       49.26       77.76     31.25 o 
 -10   4   1        1.54        7.44     11.16 o 
  -9   4   1     1630.21     1341.19    177.29 o 
  -8   4   1      331.13      301.46     25.30 o 
  -7   4   1      170.74      147.87      8.19 o 
  -6   4   1       62.38       60.31      5.36 o 
  -5   4   1      329.67      349.95      7.49 o 
  -4   4   1     8142.69     8291.68    235.33 o 
  -3   4   1     6838.28     6781.37    184.55 o 
  -2   4   1     1626.76     1627.05     31.63 o 
  -1   4   1       35.60       32.37      4.84 o 
   0   4   1     5489.44     5713.48    116.83 o 
   1   4   1       64.63       64.31      3.72 o 
   2   4   1     4749.74     4738.91     70.24 o 
   3   4   1     2244.52     2338.51     34.32 o 
   4   4   1      138.49      151.07      5.97 o 
   5   4   1       17.51       28.07      4.38 o 
   6   4   1        4.37        7.22      4.45 o 
   7   4   1      325.49      341.37     14.57 o 
   8   4   1      180.12      178.39     10.46 o 
 -12   5   1        0.25      -13.02     26.79 o 
 -11   5   1      119.43      151.43     23.07 o 
 -10   5   1       98.45      109.76     18.98 o 
  -9   5   1     1085.46      972.54     47.19 o 
  -8   5   1      710.24      654.36     30.51 o 
  -7   5   1      379.81      390.79     11.71 o 
  -6   5   1     1234.73     1214.60     25.16 o 
  -5   5   1      461.74      422.31     16.74 o 
  -4   5   1        0.88       16.94     10.79 o 
  -3   5   1     2527.70     2084.60    351.42 o 
  -2   5   1      817.99      834.18     20.46 o 
  -1   5   1      168.01      269.38     11.16 o 
   0   5   1       38.19       49.86      6.70 o 
   1   5   1     4145.36     4176.66     58.41 o 
   2   5   1       47.85       41.02      4.75 o 
   3   5   1      619.25      664.66     21.77 o 
   4   5   1      317.61      333.50      9.47 o 
   5   5   1      111.14      104.50      6.88 o 
   6   5   1      773.83      801.43     37.21 o 
   7   5   1      538.44      584.52     24.18 o 
   8   5   1       34.50       27.53     14.88 o 
 -12   6   1       46.88       57.67     21.21 o 
 -11   6   1        1.73       11.53     22.70 o 
 -10   6   1      629.41      473.68     87.06 o 
  -9   6   1      341.27      315.91     15.27 o 
  -8   6   1      219.01      238.00     15.07 o 
  -7   6   1      770.53      771.45     16.37 o 
  -6   6   1      128.88      109.78      6.33 o 
  -5   6   1      544.05      577.63     12.36 o 
  -4   6   1     3552.47     3329.02     50.38 o 
  -3   6   1     3120.45     3038.38     46.57 o 
  -2   6   1     1471.25     1439.53     33.86 o 
   1   6   1      813.60      871.90     15.27 o 
   2   6   1     3710.38     3727.31     89.67 o 
   3   6   1      170.33      172.85      6.67 o 
   4   6   1      347.80      366.33     12.62 o 
   5   6   1       21.28       11.68      4.95 o 
   6   6   1       60.33       78.88     12.28 o 
   7   6   1       54.18       64.37     19.35 o 
 -12   7   1        6.41        9.67     15.25 o 
 -11   7   1       17.04       11.53     14.51 o 
 -10   7   1       63.20       54.37      4.92 o 
  -9   7   1      287.14      261.24      8.31 o 
  -8   7   1      278.80      304.48     11.01 o 
  -7   7   1      129.92      146.95      9.11 o 
  -6   7   1       35.50       52.88      9.12 o 
  -5   7   1       60.61       64.40     13.51 o 
  -4   7   1       58.42       58.59      4.27 o 
  -3   7   1       36.25       74.41      8.93 o 
  -2   7   1      996.61      927.94     26.79 o 
  -1   7   1     4480.49     4661.27    108.27 o 
   0   7   1       53.00       46.48      5.02 o 
   1   7   1      396.96      381.86     40.37 o 
   2   7   1      101.51       98.02     40.00 o 
   3   7   1      775.74      785.75     19.97 o 
   4   7   1     1698.82     1725.13     32.07 o 
   5   7   1       17.11       14.88      9.30 o 
   6   7   1      143.05      166.31     17.49 o 
   7   7   1       28.02       28.96     10.09 o 
 -12   8   1      108.43      126.50     40.18 o 
 -11   8   1       50.24       54.55     12.51 o 
 -10   8   1      412.07      385.89     18.69 o 
  -9   8   1      108.69      119.21      6.61 o 
  -8   8   1       14.25       12.10      4.57 o 
  -7   8   1      223.89      228.92      7.93 o 
  -6   8   1      184.38      185.64     10.37 o 
  -5   8   1      785.79      744.13     13.46 o 
  -4   8   1      235.44      238.20     10.23 o 
  -3   8   1      252.00      231.39     10.39 o 
   0   8   1      598.77      577.32     13.39 o 
   1   8   1      745.96      682.56     13.30 o 
   2   8   1      239.90      246.08     21.02 o 
   3   8   1       24.99       15.64      7.63 o 
   4   8   1      243.17      245.94     19.35 o 
   5   8   1        0.77        7.81     10.05 o 
   6   8   1       21.28       11.53     14.14 o 
 -12   9   1       18.71       10.42     15.63 o 
 -11   9   1       47.55       32.24      6.26 o 
 -10   9   1      100.21      101.71     10.64 o 
  -9   9   1        1.89        1.29      4.91 o 
  -8   9   1       19.96       19.95      5.00 o 
  -7   9   1      772.45      759.02     28.65 o 
  -6   9   1      412.13      400.02     16.36 o 
  -5   9   1      529.52      517.59     20.84 o 
  -4   9   1        4.43        5.96      3.44 o 
  -2   9   1     1720.56     1636.41     35.12 o 
   0   9   1       70.74       68.83      2.98 o 
   1   9   1       56.95       40.56      4.09 o 
   2   9   1       28.60       19.94      4.16 o 
   3   9   1       12.37       13.77     11.16 o 
   4   9   1      106.00      124.14     13.27 o 
   5   9   1       70.26       53.23     11.18 o 
 -12  10   1       57.11       60.28     20.84 o 
 -11  10   1        7.39       11.65      6.04 o 
 -10  10   1        0.68       -2.72      4.94 o 
  -9  10   1        0.22       -5.55      6.83 o 
  -8  10   1        0.11       -2.93      6.14 o 
  -7  10   1      439.80      437.29     22.70 o 
  -6  10   1      308.35      326.18     12.94 o 
  -5  10   1      272.42      282.99      9.70 o 
  -4  10   1       52.88       50.97      6.70 o 
  -3  10   1      241.21      188.77     30.14 o 
  -1  10   1       17.78       13.32      2.19 o 
   0  10   1      939.93      741.53     14.51 o 
   1  10   1      151.95      112.74      4.09 o 
   2  10   1        1.79      -14.51     14.51 o 
   3  10   1       17.83       21.20     19.35 o 
   4  10   1      226.99      217.15     21.13 o 
 -11  11   1       24.00       18.83      7.50 o 
 -10  11   1      128.05      139.14     11.03 o 
  -9  11   1       12.62       13.72      6.02 o 
  -8  11   1       17.93       16.93      6.13 o 
  -7  11   1     1044.13     1046.63     36.83 o 
  -6  11   1       60.84       79.99     10.79 o 
  -5  11   1      232.15      222.12     12.28 o 
  -4  11   1      246.18      272.36     16.93 o 
  -3  11   1      113.93      101.21      9.17 o 
  -2  11   1      117.91      132.61     26.04 o 
  -1  11   1      212.57      181.05      4.02 o 
   1  11   1      114.92      135.06     21.58 o 
   2  11   1       28.56       12.28     14.88 o 
 -11  12   1        1.65        0.60      7.68 o 
 -10  12   1        4.72       17.28      6.65 o 
  -9  12   1       17.99        6.18      6.75 o 
  -8  12   1        3.69        7.44      8.93 o 
  -7  12   1      208.82      200.54     24.56 o 
  -6  12   1      397.13      372.81     18.23 o 
  -5  12   1      297.62      278.31     20.09 o 
  -4  12   1       15.18       10.79      7.81 o 
  -3  12   1       70.46       64.37      8.56 o 
 -10  13   1       45.09       28.38     22.70 o 
  -9  13   1       37.51       14.18     16.37 o 
  -8  13   1       14.24       13.77      9.67 o 
  -7  13   1      121.34      116.83     13.39 o 
  -6  13   1       28.49       12.65     11.53 o 
  -5  13   1       22.17       33.49     11.53 o 
  -8  14   1       14.57        4.09     13.39 o 
  -7  14   1       19.31       20.84     14.51 o 
   5 -14   2       37.78       20.46      9.30 o 
   6 -14   2       76.16       53.58     19.72 o 
   7 -14   2       26.19       11.53     10.05 o 
   5 -13   2       60.56       -1.86      6.33 o 
   6 -13   2      260.49      286.49     19.35 o 
   7 -13   2        0.83       -3.35     13.39 o 
   8 -13   2      110.25        5.99     10.00 o 
   9 -13   2        7.81        3.72      6.48 o 
   1 -12   2       29.45       19.35      5.58 o 
   6 -12   2      174.26      132.08     14.88 o 
   7 -12   2      143.85      142.06     15.29 o 
   8 -12   2      266.10      274.86     15.34 o 
   9 -12   2       13.00        8.67      7.29 o 
  10 -12   2        2.82       -1.36      5.29 o 
   0 -11   2       83.00       94.51     11.16 o 
   5 -11   2      193.69      179.71     20.84 o 
   6 -11   2      416.94      523.50     32.74 o 
   7 -11   2      294.39      315.47     48.18 o 
   8 -11   2       34.74       41.29      9.86 o 
   9 -11   2       32.21       22.76     10.76 o 
  10 -11   2        1.13        1.22      4.71 o 
  11 -11   2        0.92       -3.01      5.51 o 
  -4 -10   2       80.76       62.46     15.32 o 
  -2 -10   2        8.62        4.84      6.70 o 
  -1 -10   2       10.12        3.72      3.72 o 
   0 -10   2       11.99       13.77      4.46 o 
   1 -10   2      203.74      228.08     21.58 o 
   5 -10   2      701.97      744.14     33.11 o 
   6 -10   2        1.71        2.23      8.56 o 
   7 -10   2      601.14      658.43     21.53 o 
   8 -10   2      316.83      315.92     18.79 o 
   9 -10   2       52.31       48.95     11.05 o 
  10 -10   2       66.15       74.04     11.14 o 
  11 -10   2      132.75      160.56     18.05 o 
  -5  -9   2       57.42       45.57     12.85 o 
  -4  -9   2       61.79       39.44     12.28 o 
  -3  -9   2      177.31      155.15     14.51 o 
  -2  -9   2       87.55       81.11     10.79 o 
  -1  -9   2       52.75       53.21      5.95 o 
   2  -9   2        8.20       17.12     10.79 o 
   6  -9   2       33.10       42.42     19.35 o 
   7  -9   2       88.39      103.70      9.84 o 
   8  -9   2      402.73      378.86     16.47 o 
   9  -9   2       35.44       33.82     11.01 o 
  10  -9   2      314.63      282.95     26.60 o 
  11  -9   2        3.50        8.34      9.27 o 
  12  -9   2        1.29      -10.79     16.37 o 
  -6  -8   2      169.12      166.08     12.51 o 
  -5  -8   2      444.56      447.70     14.28 o 
  -4  -8   2      103.15       98.66      8.36 o 
  -3  -8   2       10.35       16.45      6.51 o 
  -2  -8   2      289.25      273.00     11.98 o 
  -1  -8   2       95.38       95.71      7.63 o 
   0  -8   2     1330.61     1362.14     42.04 o 
   1  -8   2       39.06       48.37     10.42 o 
   2  -8   2     1797.81     1726.02     48.74 o 
   3  -8   2      338.22      357.56     18.98 o 
   4  -8   2      163.13      144.36     15.63 o 
   5  -8   2      257.80      235.15     16.00 o 
   6  -8   2       94.76      106.04     12.28 o 
   7  -8   2      829.82      843.52     29.77 o 
   8  -8   2        7.95       13.18      6.06 o 
   9  -8   2      282.34      285.09     20.46 o 
  10  -8   2       49.76       51.63      8.17 o 
  11  -8   2        5.38        4.08      8.56 o 
  12  -8   2       79.96      101.57     24.93 o 
  -7  -7   2      250.07      255.13     10.87 o 
  -6  -7   2      145.38      143.57     10.26 o 
  -5  -7   2       21.57       17.21      5.80 o 
  -4  -7   2       18.61       18.45      4.91 o 
  -3  -7   2      412.65      398.11     13.77 o 
  -2  -7   2     1370.09     1360.28     30.51 o 
  -1  -7   2     3023.61     3056.95     40.78 o 
   0  -7   2     1487.80     1406.59     27.21 o 
   2  -7   2       52.24       56.55     10.05 o 
   3  -7   2       97.12      104.55     10.79 o 
   4  -7   2     2660.23     2560.20     61.39 o 
   5  -7   2     1329.17     1305.59     44.28 o 
   6  -7   2      448.59      459.88     18.23 o 
   7  -7   2       40.54       53.31     11.61 o 
   8  -7   2       50.33       49.85      9.34 o 
   9  -7   2       62.76       62.82     10.59 o 
  10  -7   2      350.12      361.16     28.84 o 
  11  -7   2      123.25       96.34     33.49 o 
  12  -7   2       17.65       15.63     27.91 o 
  -8  -6   2      289.10      201.66     18.98 o 
  -7  -6   2       85.01       94.99      7.98 o 
  -6  -6   2      535.82      538.34     14.22 o 
  -5  -6   2        5.68        8.70      3.91 o 
  -4  -6   2      712.32      653.63     58.97 o 
  -3  -6   2     3000.65     2997.47     43.23 o 
  -2  -6   2      276.21      277.16      8.08 o 
   0  -6   2      623.23      545.45     18.98 o 
   1  -6   2      511.94      539.87     27.16 o 
   2  -6   2     1964.02     2139.76     58.79 o 
   3  -6   2      505.28      483.32     26.04 o 
   4  -6   2     1489.86     1413.86     35.35 o 
   5  -6   2      474.55      537.27     14.32 o 
   6  -6   2      444.55      452.88     10.24 o 
   7  -6   2      260.80      262.61      8.00 o 
   8  -6   2       32.16       37.46      4.42 o 
   9  -6   2      255.87      240.19     12.32 o 
  10  -6   2      162.96      143.25     24.18 o 
  11  -6   2       12.67       12.65     14.88 o 
  12  -6   2      194.83      183.43     28.65 o 
  -8  -5   2      140.20      144.83     10.06 o 
  -7  -5   2      449.35      464.44     12.83 o 
  -6  -5   2       59.56       63.89      6.47 o 
  -5  -5   2       97.08      105.43      8.89 o 
  -4  -5   2     2367.69     2362.88     32.77 o 
  -3  -5   2       40.14       38.88      4.35 o 
  -2  -5   2     1270.63     1249.53     16.71 o 
  -1  -5   2     4266.27     4184.57     79.44 o 
   0  -5   2     1526.36     1635.61     37.21 o 
   1  -5   2     4579.81     4493.84     95.25 o 
   2  -5   2        0.96       25.30      5.95 o 
   3  -5   2      861.85      811.60     14.99 o 
   4  -5   2     2939.73     2938.61     44.33 o 
   5  -5   2     2884.11     2600.90     39.85 o 
   6  -5   2      142.15      138.82      6.32 o 
   7  -5   2      100.11       91.38      5.65 o 
   8  -5   2       50.16       53.57      6.27 o 
   9  -5   2       11.49       17.90      3.96 o 
  10  -5   2      370.92      315.90     39.63 o 
  11  -5   2       12.92       11.16     14.14 o 
  12  -5   2       51.49       58.79     34.23 o 
  -8  -4   2       48.69       48.23      5.84 o 
  -7  -4   2      135.35      134.24      7.12 o 
  -6  -4   2      399.40      393.75      9.90 o 
  -5  -4   2       47.48       54.81      4.58 o 
  -4  -4   2      314.87      319.78      8.41 o 
  -3  -4   2     1972.05     1980.74     32.24 o 
  -2  -4   2      126.96      123.07      4.00 o 
  -1  -4   2      762.16      724.04     17.86 o 
   0  -4   2     2280.13     2230.55     45.39 o 
   1  -4   2      131.18      183.43      8.19 o 
   2  -4   2        7.89       14.84      3.63 o 
   3  -4   2     1728.67     1772.19     27.28 o 
   4  -4   2      261.46      292.44      8.26 o 
   5  -4   2      167.82      211.77     50.85 o 
   6  -4   2     1547.97     1542.13     25.23 o 
   7  -4   2      662.03      689.38     14.66 o 
   8  -4   2       47.99       40.84      4.32 o 
   9  -4   2       91.72       69.07      4.74 o 
  10  -4   2      346.97      256.42     31.99 o 
  11  -4   2       52.16       62.51     18.98 o 
  12  -4   2       25.96       30.14     18.23 o 
  -9  -3   2      444.78       71.44     16.00 o 
  -8  -3   2       21.00       20.61      3.79 o 
  -7  -3   2      453.21      451.91      9.09 o 
  -6  -3   2       21.18       19.59      3.27 o 
  -5  -3   2       26.20       29.66      5.00 o 
  -4  -3   2     2694.55     2780.29     42.75 o 
  -3  -3   2     2738.39     2837.86     41.74 o 
  -2  -3   2     8317.69     8187.77     98.46 o 
  -1  -3   2      891.76      887.01     22.70 o 
   0  -3   2        1.41        1.12      2.60 o 
   1  -3   2    10120.54    11013.27    167.85 o 
   2  -3   2     4403.72     4410.32     61.52 o 
   3  -3   2       85.66      103.08     10.42 o 
   4  -3   2     2268.67     2331.20     33.07 o 
   5  -3   2     7128.36     7269.48    152.68 o 
   6  -3   2        0.61        2.55      3.26 o 
   7  -3   2      345.08      334.92      8.11 o 
   8  -3   2      515.81      502.04     12.30 o 
   9  -3   2       65.82       56.81      4.09 o 
  10  -3   2      429.65      280.64     40.67 o 
  11  -3   2       15.73       16.00     14.14 o 
  12  -3   2       35.96       36.46     30.51 o 
 -10  -2   2       54.84       74.04     17.86 o 
  -9  -2   2       20.13       19.25     10.05 o 
  -8  -2   2       48.44       55.48      3.85 o 
  -7  -2   2      266.84      299.18      6.49 o 
  -6  -2   2     1004.41     1002.25     12.89 o 
  -5  -2   2      426.83      430.81      8.58 o 
  -4  -2   2     4504.06     4612.06     55.85 o 
  -3  -2   2      605.14      583.87     14.97 o 
  -2  -2   2      948.44      996.78     14.32 o 
  -1  -2   2     2564.10     2500.30     48.00 o 
   0  -2   2     1372.18     1336.56     17.68 o 
   1  -2   2    20947.46    23987.10    402.66 o 
   2  -2   2     1285.11     1385.20     18.05 o 
   3  -2   2     5313.50     5465.88     77.61 o 
   4  -2   2     3825.36     3703.45     73.82 o 
   5  -2   2       18.54       23.20      2.95 o 
   6  -2   2     3089.95     3070.07    124.21 o 
   7  -2   2     1366.49     1353.19     35.95 o 
   8  -2   2       55.81       59.03      3.77 o 
   9  -2   2       94.11       79.87      3.79 o 
  10  -2   2        3.50        3.46      2.78 o 
  11  -2   2      119.52      106.04     33.86 o 
 -11  -1   2       10.62       12.28     22.70 o 
 -10  -1   2       10.42       11.91     12.65 o 
  -9  -1   2      998.94      905.88    123.90 o 
  -8  -1   2       74.79       62.66      4.62 o 
  -7  -1   2      291.06      276.66      6.24 o 
  -6  -1   2      141.79      129.48      5.09 o 
  -5  -1   2     1695.82     1655.64     20.97 o 
  -4  -1   2     1126.41     1006.21     12.43 o 
  -3  -1   2       98.74       63.55      2.13 o 
  -2  -1   2       52.68       49.67      3.11 o 
  -1  -1   2      610.24      649.37      8.74 o 
   1  -1   2       84.81       46.43     31.07 o 
   2  -1   2     6591.36     6997.27    263.42 o 
   3  -1   2     4714.29     4582.43    126.69 o 
   4  -1   2     1432.64     1370.69     27.88 o 
   5  -1   2        5.07       10.67      3.36 o 
   6  -1   2       97.46       90.50      8.05 o 
   7  -1   2      629.84      626.24     19.22 o 
   8  -1   2        1.23        1.95      2.90 o 
   9  -1   2      868.63      876.00     26.62 o 
  10  -1   2        1.01        4.84     17.12 o 
  11  -1   2       49.40       52.83     17.49 o 
 -11   0   2      183.30      158.87     37.58 o 
 -10   0   2       55.19       62.14     17.12 o 
  -9   0   2       29.37       14.20     13.02 o 
  -8   0   2     1252.37     1296.05     30.37 o 
  -7   0   2      954.61      973.89     10.03 o 
  -6   0   2      772.41      761.09      8.48 o 
  -5   0   2      663.46      683.28      9.60 o 
  -4   0   2     5523.82     5983.63    177.49 o 
  -3   0   2      627.25      663.96      5.64 o 
  -2   0   2        4.65        8.00      0.95 o 
   1   0   2    14687.31    13811.82   3291.13 o 
   2   0   2    13278.05    15603.57    404.25 o 
   3   0   2     1028.48     1081.24     21.75 o 
   4   0   2     1939.49     1887.60     38.61 o 
   5   0   2      561.68      573.19     16.01 o 
   6   0   2      698.20      705.19     13.48 o 
   7   0   2      464.90      459.51     12.89 o 
   8   0   2      144.14      141.14      5.88 o 
   9   0   2       74.00       64.99      6.04 o 
  10   0   2        4.92        4.09     17.12 o 
  11   0   2        1.06       18.60     14.51 o 
 -11   1   2       82.48       95.25     20.46 o 
 -10   1   2      333.16      324.07     26.79 o 
  -9   1   2      676.76      714.00     33.49 o 
  -8   1   2      198.89      228.73     15.20 o 
  -7   1   2      359.69      347.32     15.60 o 
  -6   1   2      153.76      205.55     14.88 o 
  -5   1   2       18.06       18.40      7.07 o 
  -4   1   2     1743.14     1662.50     62.88 o 
  -3   1   2    11879.65    12078.05    455.04 o 
  -2   1   2      804.02      738.66      5.64 o 
  -1   1   2       94.57       61.88     21.80 o 
   0   1   2      630.51      351.68    303.42 o 
   1   1   2     4112.79     4035.64     50.50 o 
   2   1   2     4508.40     4343.34     54.51 o 
   3   1   2     7818.05     7925.85     95.19 o 
   4   1   2       65.90       69.90      4.29 o 
   5   1   2      153.17      167.12      4.68 o 
   6   1   2      381.10      355.45     11.69 o 
   7   1   2       28.19       23.23      4.05 o 
   8   1   2      533.79      515.66     12.62 o 
   9   1   2      574.93      567.87     19.07 o 
  10   1   2        8.44        0.37     12.65 o 
 -12   2   2       24.04       23.44     17.49 o 
 -11   2   2        1.28       -9.67     13.77 o 
 -10   2   2       43.46       49.11     25.30 o 
  -9   2   2      210.01      218.40     20.09 o 
  -8   2   2      898.84      649.21    252.82 o 
  -7   2   2      388.04      401.83     28.28 o 
  -6   2   2      160.14      151.30     14.51 o 
  -5   2   2       24.12       17.46      0.74 o 
  -4   2   2     5520.47     5921.33    223.60 o 
  -3   2   2        2.15        6.73      1.40 o 
  -2   2   2    39789.82    45824.78   1230.57 o 
  -1   2   2     5001.69      731.55   2099.19 o 
   0   2   2     7657.78     8087.05    154.78 o 
   1   2   2     3001.27     2934.36     30.48 o 
   2   2   2     1475.78      745.06    489.48 o 
   3   2   2     1398.02     1462.44     27.31 o 
   4   2   2      844.70      816.74     22.02 o 
   5   2   2      233.52      243.18      6.50 o 
   6   2   2       68.53       52.89      5.41 o 
   7   2   2      143.40      154.38      6.89 o 
   8   2   2      583.29      582.71     25.67 o 
   9   2   2        0.02        0.47      3.69 o 
  10   2   2       10.69        4.46     17.12 o 
 -12   3   2       15.38        3.35     13.02 o 
 -11   3   2       72.14       95.25     33.86 o 
 -10   3   2       22.70       12.28     12.65 o 
  -9   3   2       79.77       91.16     24.56 o 
  -8   3   2        0.97        3.72      7.44 o 
  -7   3   2      107.89       94.42     60.83 o 
  -6   3   2      111.27      102.33      5.64 o 
  -5   3   2     4735.12     4757.33    103.88 o 
  -4   3   2    16836.84    18951.43    255.91 o 
  -3   3   2       16.39       19.42      1.91 o 
  -2   3   2      816.21      867.10     11.16 o 
  -1   3   2      168.28      159.34      3.04 o 
   0   3   2      351.05      315.89      6.58 o 
   1   3   2      360.85      375.82      5.19 o 
   2   3   2     3823.12     4057.85     39.96 o 
   3   3   2      298.59      256.60      4.50 o 
   4   3   2     1154.17     1122.41     31.02 o 
   5   3   2      498.85      450.02     11.62 o 
   6   3   2      143.35      142.29      6.57 o 
   7   3   2        4.95        6.46      4.55 o 
   8   3   2       98.31      120.46     15.07 o 
   9   3   2      308.10      329.28     23.07 o 
 -12   4   2      223.54      205.75     46.14 o 
 -11   4   2       11.54       16.37     14.88 o 
 -10   4   2       33.15       33.11     14.51 o 
  -9   4   2        9.87       11.16     10.79 o 
  -8   4   2       65.25       69.94      8.56 o 
  -7   4   2     1939.34     1912.97     38.72 o 
  -6   4   2     1775.84     1675.58     19.09 o 
  -5   4   2      303.85      322.99      8.59 o 
  -4   4   2      338.99      319.68      5.36 o 
  -3   4   2     1872.08     1842.50     24.86 o 
  -2   4   2     1333.00     1327.74     19.49 o 
  -1   4   2     4212.58     4324.31    255.80 o 
   0   4   2      906.41      903.93     23.81 o 
   1   4   2     2429.77     2506.71     31.20 o 
   2   4   2        4.45       11.82      2.56 o 
   3   4   2      247.63      266.69      4.96 o 
   4   4   2        3.40        1.49      2.42 o 
   5   4   2      214.52      194.88     34.92 o 
   6   4   2     1084.74     1179.91     39.81 o 
   7   4   2       99.78      107.77      9.71 o 
   8   4   2       77.88       77.87     10.63 o 
 -12   5   2       27.01       29.77     18.60 o 
 -11   5   2       25.12       23.81     25.30 o 
 -10   5   2     1138.32     1206.24     48.00 o 
  -9   5   2       56.48       45.80      5.08 o 
  -8   5   2      121.05      114.24      3.91 o 
  -7   5   2      110.63      105.53      4.17 o 
  -6   5   2       36.24       58.70      5.81 o 
  -5   5   2     9858.87     9678.64    127.37 o 
  -4   5   2      201.60      209.59      5.42 o 
  -3   5   2     1671.65     1626.81     24.45 o 
  -2   5   2      140.92      155.94      5.27 o 
  -1   5   2     1352.32     1352.47     36.46 o 
   0   5   2     3744.83     3375.98     44.30 o 
   1   5   2       67.98       58.81      2.89 o 
   2   5   2      480.94      397.58    103.26 o 
   3   5   2      173.33      169.71      8.37 o 
   4   5   2     1918.37     1937.73     50.60 o 
   5   5   2       12.66       12.28      8.19 o 
   6   5   2       38.15       31.63      9.30 o 
   7   5   2      505.35      552.89     34.60 o 
   8   5   2       28.18       23.07     10.05 o 
 -12   6   2      124.61      158.13     43.16 o 
 -11   6   2       10.93       18.23     15.25 o 
 -10   6   2      358.33      258.53     76.09 o 
  -9   6   2      345.93      312.52     11.40 o 
  -8   6   2       17.03       18.82      3.89 o 
  -7   6   2      919.96      913.05     15.74 o 
  -6   6   2      818.20      846.91     20.59 o 
  -5   6   2        2.44        7.77      3.70 o 
  -4   6   2      927.47      958.75     14.46 o 
  -3   6   2      257.14      249.11      6.53 o 
  -2   6   2      238.69      211.26      4.99 o 
   0   6   2     2840.99     2753.97     37.69 o 
   1   6   2       60.61       53.39      8.37 o 
   2   6   2     1081.82     1070.94     18.36 o 
   3   6   2       42.80       39.94      3.96 o 
   4   6   2       19.24       12.65     13.02 o 
   5   6   2     1361.42     1419.44     57.67 o 
   6   6   2      904.57      964.40     36.09 o 
   7   6   2       26.31       23.44     10.42 o 
 -12   7   2       34.20       40.56     18.98 o 
 -11   7   2      191.25      206.87     39.07 o 
 -10   7   2      399.60      360.56     27.98 o 
  -9   7   2      115.49      110.04      7.55 o 
  -8   7   2       26.21       19.53      3.54 o 
  -7   7   2      139.49      132.26      6.58 o 
  -6   7   2        9.15       13.92      4.33 o 
  -5   7   2     3912.76     3815.59     49.76 o 
  -4   7   2      213.77      230.83      7.13 o 
  -3   7   2       52.37       38.32      6.33 o 
  -2   7   2      699.33      686.04     11.54 o 
  -1   7   2      942.73      911.57     28.65 o 
   0   7   2     2151.14     2141.64     48.55 o 
   1   7   2     1438.80     1404.79     22.27 o 
   2   7   2       98.74       88.16      4.84 o 
   3   7   2      376.55      399.23     31.63 o 
   4   7   2      580.46      564.80     40.56 o 
   5   7   2        0.04      -17.86     17.86 o 
   6   7   2        2.03       -2.60     13.39 o 
 -12   8   2       71.53       69.58     21.95 o 
 -11   8   2       47.68       60.28     18.23 o 
 -10   8   2      131.84      128.33     10.60 o 
  -9   8   2      149.69      149.79      7.73 o 
  -8   8   2      173.19      175.73      7.60 o 
  -7   8   2      336.01      340.74      9.23 o 
  -6   8   2        4.44        9.91      5.95 o 
  -5   8   2       12.17       20.25      3.94 o 
  -4   8   2      379.46      371.06      9.77 o 
  -3   8   2      401.83      407.85     11.26 o 
  -2   8   2     2499.09     2501.04     46.51 o 
  -1   8   2      403.90      406.30     20.09 o 
   0   8   2      784.20      698.43     26.42 o 
   1   8   2       33.23       26.77      6.88 o 
   2   8   2        0.70      -13.39     16.74 o 
   3   8   2      983.65      991.93     53.21 o 
   4   8   2        1.20       -1.12     13.02 o 
   5   8   2      133.83      162.97     29.02 o 
   6   8   2        0.75        7.07     17.12 o 
 -12   9   2       33.29       43.16     18.98 o 
 -11   9   2       83.33       60.05      6.19 o 
 -10   9   2      163.76      172.24      8.14 o 
  -9   9   2      103.93      106.73      8.03 o 
  -8   9   2        0.49        1.57      3.62 o 
  -7   9   2       16.22       26.42      6.18 o 
  -6   9   2     1344.12     1403.91     25.11 o 
  -5   9   2        7.24       11.09      4.67 o 
  -4   9   2        4.31        1.22      4.02 o 
  -3   9   2        6.56       10.79      3.35 o 
  -2   9   2      157.57      154.66     27.35 o 
  -1   9   2      273.60      255.28      4.34 o 
   0   9   2      479.36      471.41     24.93 o 
   1   9   2      189.83      181.57     18.98 o 
   2   9   2       58.98       43.16     15.25 o 
   3   9   2      108.20      126.13     29.02 o 
   4   9   2        4.92       12.28     19.72 o 
   5   9   2       21.27       14.57     11.04 o 
 -12  10   2        1.97       19.72     27.16 o 
 -11  10   2        5.95       10.97      4.68 o 
 -10  10   2      264.76      229.28     11.95 o 
  -9  10   2        1.13        2.91      4.13 o 
  -8  10   2      385.85      386.21     32.00 o 
  -7  10   2     1454.87     1430.97     43.16 o 
  -6  10   2      185.54      169.29     18.98 o 
  -5  10   2      117.35      113.53      7.83 o 
  -4  10   2       16.19       25.67      8.19 o 
  -3  10   2      235.51      209.81      9.42 o 
  -2  10   2     1433.22     1292.94     26.04 o 
   2  10   2       46.23       43.53     16.00 o 
   3  10   2      185.48      171.90     22.32 o 
   4  10   2       37.99       20.20     10.92 o 
 -11  11   2       10.30        8.22      5.36 o 
 -10  11   2        5.46       -0.20      4.68 o 
  -9  11   2       81.07       78.98      9.08 o 
  -8  11   2      110.66      125.96     13.28 o 
  -7  11   2      373.01      362.83     14.92 o 
  -6  11   2      249.62      270.98     18.23 o 
  -5  11   2      467.60      432.34     22.70 o 
  -4  11   2      462.97      385.83     13.39 o 
  -3  11   2       96.07       67.72      7.81 o 
  -2  11   2       71.45       56.94      2.63 o 
   0  11   2      186.72      204.27     24.56 o 
   1  11   2        1.33      -19.72     25.67 o 
   2  11   2      186.47      179.80     22.88 o 
 -11  12   2       36.13       32.03      7.49 o 
 -10  12   2        3.55      -15.61     16.05 o 
  -9  12   2       20.35       19.32      9.47 o 
  -8  12   2      295.57      280.17     28.65 o 
  -7  12   2       81.30       79.99     18.23 o 
  -6  12   2      280.25      281.66     15.25 o 
  -5  12   2        6.47        7.81      5.21 o 
  -4  12   2       15.05       11.91      4.46 o 
  -2  12   2      409.95      451.69     31.63 o 
   0  12   2       37.57       52.83     35.35 o 
   1  12   2       16.48        4.41     12.88 o 
 -10  13   2        3.81       -4.09      9.30 o 
  -9  13   2        0.32        0.74      7.44 o 
  -8  13   2       12.76       10.79      8.93 o 
  -7  13   2       22.99       19.72      8.56 o 
  -6  13   2       65.24       52.09     13.77 o 
  -8  14   2       57.59       50.23     18.98 o 
  -7  14   2        2.53        2.98     10.42 o 
   6 -14   3       33.65       37.95     12.28 o 
   7 -14   3       33.86       28.46     20.09 o 
   7 -13   3      230.49      256.73     20.65 o 
   8 -13   3       41.52       28.13     10.44 o 
   9 -13   3       20.17       19.82      9.62 o 
   7 -12   3       45.73       46.02     11.07 o 
   8 -12   3       56.66       54.44     14.86 o 
   9 -12   3        8.36        3.70      8.02 o 
  10 -12   3        4.40       10.41     11.83 o 
  -1 -11   3      253.37      200.54     10.79 o 
   0 -11   3      319.80      306.21     18.60 o 
   4 -11   3      317.35      334.49     26.42 o 
   5 -11   3       42.88       31.25     16.00 o 
   6 -11   3      491.52      585.26     50.60 o 
   7 -11   3      479.25      357.62    229.75 o 
   8 -11   3       12.77       14.94     10.37 o 
   9 -11   3       71.32       79.79     19.72 o 
  10 -11   3      196.96      215.48     17.25 o 
  11 -11   3        8.50       -0.37     18.23 o 
  -3 -10   3       66.43       68.09      8.56 o 
  -2 -10   3        4.45        5.95      4.84 o 
  -1 -10   3      172.86      168.55     10.05 o 
   2 -10   3       29.76       23.07     13.39 o 
   4 -10   3      123.95      117.57     16.74 o 
   5 -10   3      430.56      454.67     26.42 o 
   6 -10   3       39.60       31.25     14.14 o 
   7 -10   3      450.10      393.57    231.05 o 
   8 -10   3        4.74       12.04      7.73 o 
   9 -10   3       61.33       43.61     12.69 o 
  10 -10   3       23.61       27.73      9.63 o 
  11 -10   3       77.51       61.54     25.67 o 
  -5  -9   3      147.19      146.79     12.85 o 
  -4  -9   3      369.89      379.14     17.12 o 
  -3  -9   3      370.51      379.13     16.62 o 
  -2  -9   3       20.16       17.21      5.02 o 
  -1  -9   3      128.69      117.69      8.37 o 
   0  -9   3       52.57       32.37     12.65 o 
   2  -9   3      618.79      626.56     28.28 o 
   4  -9   3     1470.67     1452.55     46.88 o 
   5  -9   3       34.01       45.76     13.02 o 
   6  -9   3      353.72      357.56     21.58 o 
   7  -9   3       54.89       19.96     31.63 o 
   8  -9   3       34.85       37.15     10.02 o 
   9  -9   3      404.51      403.36     17.34 o 
  10  -9   3      108.47      130.92     19.35 o 
  11  -9   3        1.44       -2.48      6.21 o 
  -6  -8   3        0.93        1.18      5.63 o 
  -5  -8   3       60.83       72.41     39.52 o 
  -4  -8   3       10.37       21.02      7.89 o 
  -3  -8   3      250.90      258.59     17.49 o 
  -2  -8   3      988.62      959.52     22.70 o 
  -1  -8   3      110.28      122.57      6.12 o 
   0  -8   3      148.06      161.65     10.90 o 
   2  -8   3      654.89      622.84     24.93 o 
   3  -8   3      927.80      949.89     34.23 o 
   4  -8   3     3480.36     3430.47    101.57 o 
   5  -8   3      654.94      643.31     37.21 o 
   6  -8   3       58.60       50.23     10.42 o 
   7  -8   3      321.14      323.05     21.58 o 
   8  -8   3       14.64       11.76      7.49 o 
   9  -8   3      281.84      276.22     20.99 o 
  10  -8   3       87.31       93.25     13.46 o 
  11  -8   3        2.32       -1.32      6.97 o 
  12  -8   3       19.18       29.77     19.72 o 
  -7  -7   3      228.64      220.64     10.23 o 
  -6  -7   3       54.03       47.25      7.20 o 
  -5  -7   3       26.13       24.58      6.10 o 
  -4  -7   3       36.62       37.50      5.90 o 
  -3  -7   3       82.91       78.88      8.19 o 
  -2  -7   3      326.48      331.51     12.28 o 
   0  -7   3       17.96       23.07      8.56 o 
   2  -7   3     1005.16     1030.63     30.51 o 
   3  -7   3     1650.41     1545.94     41.67 o 
   4  -7   3       17.17       26.42      8.19 o 
   5  -7   3       23.54       24.56      8.19 o 
   6  -7   3      260.47      257.28     10.78 o 
   7  -7   3       33.23       26.89      5.72 o 
   8  -7   3      289.62      296.52     10.06 o 
   9  -7   3      384.52      387.48     13.29 o 
  10  -7   3      118.91      104.89      9.92 o 
  11  -7   3       54.99       37.06     11.64 o 
  12  -7   3       15.14       27.91     19.35 o 
  -8  -6   3      123.36      139.90     17.49 o 
  -7  -6   3      270.31      291.18     11.26 o 
  -6  -6   3        0.23       -5.30      5.30 o 
  -5  -6   3        1.04        4.56      3.92 o 
  -4  -6   3      183.54      180.08     17.12 o 
  -3  -6   3      628.40      637.48     13.88 o 
  -2  -6   3     5257.82     5283.93     71.08 o 
   0  -6   3      310.86      381.74     15.63 o 
   1  -6   3     1185.63     1230.43     32.37 o 
   2  -6   3     1360.48     1347.26     42.79 o 
   3  -6   3     6311.27     6212.10    103.37 o 
   4  -6   3     3761.58     3872.07     66.04 o 
   5  -6   3      127.33      178.51      9.47 o 
   6  -6   3     1046.85     1148.57     22.23 o 
   7  -6   3      476.11      465.82     11.03 o 
   8  -6   3        2.30        1.93      2.76 o 
   9  -6   3      345.11      345.27      9.92 o 
  10  -6   3      128.22      113.41      6.60 o 
  11  -6   3        2.17        0.27      5.21 o 
  12  -6   3       72.91       65.48     21.95 o 
  -8  -5   3        8.22        6.75      6.53 o 
  -7  -5   3      196.14      195.79     10.47 o 
  -6  -5   3       33.33       30.13      5.24 o 
  -5  -5   3      552.59      534.53     12.95 o 
  -4  -5   3     4780.19     4833.87     64.84 o 
  -3  -5   3      799.72      775.35     12.71 o 
  -2  -5   3       28.39       22.64      3.11 o 
  -1  -5   3      189.33      166.69     15.63 o 
   0  -5   3        2.84        9.67      5.21 o 
   1  -5   3     3418.15     3325.54     71.06 o 
   2  -5   3     1407.87     1422.84     23.15 o 
   3  -5   3     7373.90     7465.37    119.72 o 
   4  -5   3      835.99      935.42     16.70 o 
   5  -5   3      119.79      117.46      7.49 o 
   6  -5   3      512.31      443.02    114.65 o 
   7  -5   3        2.63        6.36      3.19 o 
   8  -5   3      606.72      602.89     18.38 o 
   9  -5   3      226.00      229.85      9.84 o 
  10  -5   3       51.58       44.33      7.05 o 
  11  -5   3      283.18      306.58     30.14 o 
  12  -5   3        0.18        1.12     11.91 o 
  -9  -4   3      185.21      204.64     20.84 o 
  -8  -4   3      128.68      133.47      7.27 o 
  -7  -4   3      321.63      346.05      9.74 o 
  -6  -4   3        4.90        1.40      2.81 o 
  -5  -4   3      201.38      197.61      7.05 o 
  -4  -4   3      403.29      416.22      8.08 o 
  -3  -4   3     2142.08     2140.73     26.48 o 
  -2  -4   3     4417.99     4317.78     63.06 o 
  -1  -4   3     2381.44     2290.08     48.00 o 
   0  -4   3       40.38       66.60      6.33 o 
   1  -4   3     2299.27     2406.22     46.32 o 
   2  -4   3       94.21       99.09      5.13 o 
   3  -4   3      464.53      445.30      9.20 o 
   4  -4   3     1714.51     1547.99     23.55 o 
   5  -4   3      458.14      458.70      9.86 o 
   6  -4   3      554.73      562.49     17.82 o 
   7  -4   3      520.90      513.49     16.76 o 
   8  -4   3      180.20      193.65      7.30 o 
   9  -4   3        1.54        6.62      3.30 o 
  10  -4   3       42.22       30.59      5.64 o 
  11  -4   3       86.86       94.13     20.46 o 
  12  -4   3       61.18       48.74     19.72 o 
  -9  -3   3       26.90       31.25     13.77 o 
  -8  -3   3      177.16      192.31     11.92 o 
  -7  -3   3        2.78        3.89      3.57 o 
  -6  -3   3      457.22      461.90     10.63 o 
  -5  -3   3      325.82      336.72      7.18 o 
  -4  -3   3      659.42      675.02      9.93 o 
  -3  -3   3      433.65      419.96      7.58 o 
  -2  -3   3       70.78       85.38      4.07 o 
  -1  -3   3      160.01      161.85     10.79 o 
   0  -3   3       29.08       35.70      3.42 o 
   1  -3   3    13042.28    13850.03    217.84 o 
   2  -3   3      110.55       95.72      4.34 o 
   3  -3   3      795.17      876.25     14.84 o 
   4  -3   3      198.93      228.08      8.56 o 
   5  -3   3      832.67      879.34     25.86 o 
   6  -3   3     2822.31     2818.36     54.53 o 
   7  -3   3      623.01      607.37     14.24 o 
   8  -3   3      551.43      577.72     16.51 o 
   9  -3   3      128.09      119.24      6.09 o 
  10  -3   3       15.48       13.41      3.85 o 
  11  -3   3       23.50       24.18     25.30 o 
 -10  -2   3      426.50      292.50    224.92 o 
  -9  -2   3       11.26       11.76      7.84 o 
  -8  -2   3        4.87        5.48      1.76 o 
  -7  -2   3      105.45      105.93      6.01 o 
  -6  -2   3      325.55      310.94      6.33 o 
  -5  -2   3      894.06      921.89     11.28 o 
  -4  -2   3     2586.82     2683.69     27.24 o 
  -3  -2   3       83.48       95.98      3.12 o 
  -2  -2   3      426.24      398.08      6.94 o 
  -1  -2   3    10946.89    12149.29    183.37 o 
   0  -2   3     2474.88     2522.85     49.67 o 
   1  -2   3     2931.24     2870.32     37.10 o 
   2  -2   3      229.58      202.95      6.03 o 
   3  -2   3       21.58       17.84      3.35 o 
   4  -2   3       25.60       32.31      3.02 o 
   5  -2   3     2108.33     2166.20     54.20 o 
   6  -2   3     6435.45     6533.60    199.27 o 
   7  -2   3      147.83      156.77      5.45 o 
   8  -2   3      225.06      214.04      6.09 o 
   9  -2   3      688.09      632.60     34.36 o 
  10  -2   3        1.12        0.47      2.80 o 
  11  -2   3      275.59      292.07     26.79 o 
 -11  -1   3      310.78      347.14     30.51 o 
 -10  -1   3        1.95        3.52      9.00 o 
  -9  -1   3        3.81        5.97      7.24 o 
  -8  -1   3      594.47      556.87     18.26 o 
  -7  -1   3      169.47      155.59      4.14 o 
  -6  -1   3      493.29      519.42      7.46 o 
  -5  -1   3     5292.62     5543.16     58.15 o 
  -4  -1   3     1885.42     1737.14     17.20 o 
  -3  -1   3     7928.28     8730.61    238.37 o 
  -2  -1   3      319.26      355.22      5.08 o 
  -1  -1   3       10.26        7.14      1.79 o 
   0  -1   3     9087.73    10129.81    689.44 o 
   1  -1   3     1978.51     1988.61     25.60 o 
   2  -1   3     5787.41     5830.72     79.30 o 
   3  -1   3     1876.07     1925.29     27.12 o 
   4  -1   3       52.20       56.51      3.98 o 
   5  -1   3      364.05      383.29     10.45 o 
   6  -1   3     5881.80     6021.48    142.23 o 
   7  -1   3      366.60      364.81     22.06 o 
   8  -1   3      111.36      116.32      6.00 o 
   9  -1   3        0.42        0.89      2.81 o 
  10  -1   3        5.81        4.45      5.12 o 
  11  -1   3       42.16       22.70     14.88 o 
 -11   0   3        2.24        6.70     13.02 o 
 -10   0   3      982.18     1038.44     62.88 o 
  -9   0   3      110.10      131.72     12.63 o 
  -8   0   3        1.53        8.90      6.70 o 
  -7   0   3        6.49       -7.06      9.27 o 
  -6   0   3     1162.58     1160.41     31.30 o 
  -5   0   3      593.41      530.48      4.80 o 
  -4   0   3      424.79      551.48      7.84 o 
  -3   0   3      397.74      421.37      7.15 o 
  -2   0   3     5312.35     5924.59    129.16 o 
  -1   0   3    12009.71    13696.58    299.89 o 
   0   0   3      113.88      116.46      4.09 o 
   1   0   3      204.88      216.39      4.34 o 
   2   0   3    25769.92    29861.93   1449.76 o 
   3   0   3     3795.79     3807.99     42.37 o 
   4   0   3     1569.25     1577.86     19.23 o 
   5   0   3        2.54        2.84      2.34 o 
   6   0   3     2161.05     2088.39     29.72 o 
   7   0   3      349.47      344.27      8.32 o 
   8   0   3      443.47      467.98     15.50 o 
   9   0   3       34.29       36.69      4.18 o 
  10   0   3       57.02       48.74     14.88 o 
 -11   1   3       79.56       77.76     20.09 o 
 -10   1   3      121.48      111.99     19.35 o 
  -9   1   3       91.70       86.02     13.86 o 
  -8   1   3      672.97      723.88     24.57 o 
  -7   1   3       76.41       83.27      8.28 o 
  -6   1   3      308.97      316.76     12.80 o 
  -5   1   3     2703.03     2531.84     57.11 o 
  -4   1   3      978.72      971.68     17.97 o 
  -3   1   3      128.00      141.48      2.93 o 
  -2   1   3      829.75      808.66      7.36 o 
  -1   1   3    11505.67    13642.62    164.03 o 
   0   1   3    16241.88    18853.25    298.47 o 
   1   1   3    28324.04    33594.33    627.49 o 
   2   1   3     2592.99     2452.68     38.15 o 
   3   1   3      378.31      368.14      6.00 o 
   4   1   3      639.51      625.30     12.33 o 
   5   1   3      136.89      134.83      4.69 o 
   6   1   3      178.33      158.91      6.06 o 
   7   1   3      962.15     1028.59     35.91 o 
   8   1   3      106.92       98.63      6.30 o 
   9   1   3        1.01        0.60      4.00 o 
  10   1   3        3.86       10.42     11.16 o 
 -12   2   3       23.15       36.83     19.35 o 
 -11   2   3       80.50      104.18     33.49 o 
 -10   2   3       75.28       74.41     17.49 o 
  -9   2   3       19.04       19.29      8.28 o 
  -8   2   3      597.43      621.15     19.59 o 
  -7   2   3      112.40      121.32      9.20 o 
  -6   2   3      253.48      243.84     14.60 o 
  -5   2   3     7433.08     7581.19    381.56 o 
  -4   2   3      112.04      129.53      4.02 o 
  -3   2   3     4690.87     4877.63     69.98 o 
  -2   2   3    18232.31    21024.86    242.51 o 
  -1   2   3      119.82      116.11     12.18 o 
   0   2   3     2437.79     2412.04     62.14 o 
   1   2   3     1654.09     1678.40     17.89 o 
   2   2   3     9950.81    10984.16    136.58 o 
   3   2   3     4545.23     4374.03     86.69 o 
   4   2   3      650.68      660.06     17.63 o 
   5   2   3       84.32       77.01      4.14 o 
   6   2   3       21.83       19.03      3.68 o 
   7   2   3      155.85      167.25      8.72 o 
   8   2   3      539.62      564.42     15.43 o 
   9   2   3      134.71      131.62     10.60 o 
  10   2   3        2.89        4.84     10.79 o 
 -12   3   3       60.53       52.83     33.86 o 
 -11   3   3       99.62      104.55     20.84 o 
 -10   3   3      120.87      152.18     32.74 o 
  -9   3   3       19.75       32.74     13.02 o 
  -8   3   3      174.97      192.36     14.52 o 
  -7   3   3      798.78      765.84     45.58 o 
  -6   3   3     1220.64     1194.96     38.30 o 
  -5   3   3     1758.19     1842.74     41.01 o 
  -4   3   3       17.04       33.92     15.98 o 
  -3   3   3     1162.61     1166.41     25.07 o 
  -2   3   3     2932.99     3019.12     58.91 o 
  -1   3   3     2100.55     2094.50     35.90 o 
   0   3   3      899.92      826.50     12.76 o 
   1   3   3     1709.52     1627.49     17.12 o 
   2   3   3     2015.53     2069.97     23.11 o 
   3   3   3       56.14       57.19      3.09 o 
   4   3   3      168.70      163.84      5.03 o 
   5   3   3     1257.27     1281.40     32.97 o 
   6   3   3      231.57      257.18      7.58 o 
   7   3   3       87.99       76.24      7.21 o 
   8   3   3       14.44       11.33      7.02 o 
   9   3   3       78.45       91.25      9.28 o 
 -12   4   3       63.69       53.21     20.84 o 
 -11   4   3       67.50       83.34     32.74 o 
 -10   4   3        7.39       17.86     13.39 o 
  -9   4   3       38.78       52.46     21.95 o 
  -8   4   3      783.87      777.99     29.77 o 
  -7   4   3       12.73       27.60      6.52 o 
  -6   4   3     1241.73     1182.60     30.72 o 
  -5   4   3      496.30      475.24     10.34 o 
  -4   4   3       13.71        8.71      2.95 o 
  -3   4   3     7010.50     1622.90   2786.59 o 
  -2   4   3     1819.15     1776.85     36.18 o 
  -1   4   3     3431.07     3780.99    107.53 o 
   0   4   3     5052.69     5283.93     77.46 o 
   1   4   3       62.39       75.12      6.25 o 
   2   4   3      294.93      330.70      6.61 o 
   3   4   3     2488.31     2433.26     30.97 o 
   4   4   3     1102.47     1023.69     16.45 o 
   5   4   3       36.41       39.24      5.79 o 
   6   4   3        0.41        0.47      2.93 o 
   7   4   3       84.79       88.72      9.57 o 
   8   4   3       26.66       15.51      7.71 o 
 -12   5   3      115.28      127.99     41.30 o 
 -11   5   3      153.01      199.80     25.30 o 
 -10   5   3        5.13       -0.37      8.56 o 
  -9   5   3        4.52       11.53     10.79 o 
  -8   5   3      268.72      252.30      5.89 o 
  -7   5   3     1670.08     1636.36     31.31 o 
  -6   5   3     2039.65     2082.04     27.59 o 
  -5   5   3       12.37       34.79     17.12 o 
  -4   5   3       12.54       11.04      2.89 o 
  -3   5   3      257.54      258.48      8.81 o 
  -2   5   3     1247.10     1239.52     17.61 o 
  -1   5   3     1786.12     1668.83     42.33 o 
   0   5   3     4128.01     4451.36    104.18 o 
   1   5   3      855.29      866.36     18.94 o 
   2   5   3       99.94       99.58      8.39 o 
   3   5   3      336.29      338.92     13.21 o 
   4   5   3     1034.48     1026.91     24.77 o 
   5   5   3     3567.66     3679.38    107.90 o 
   6   5   3       14.27       14.14      8.56 o 
   7   5   3       41.81       46.88     11.16 o 
   8   5   3       34.73       27.53     10.79 o 
 -12   6   3       52.37       66.60     21.58 o 
 -11   6   3      400.06      390.67     47.25 o 
 -10   6   3      223.19      135.81     63.62 o 
  -9   6   3       45.49       43.01      3.17 o 
  -8   6   3       30.47       38.37      7.11 o 
  -7   6   3      138.46      146.51      5.22 o 
  -6   6   3     1520.14     1490.12     21.11 o 
  -5   6   3     3022.51     3061.92     41.12 o 
  -4   6   3        5.77       11.62      3.22 o 
  -3   6   3     1837.21     1772.44     27.53 o 
  -2   6   3     5352.04     5230.18     74.24 o 
  -1   6   3      125.23      153.56      3.16 o 
   0   6   3      101.52       90.78     16.00 o 
   1   6   3      195.26      193.48     13.02 o 
   2   6   3        7.68       15.63      8.19 o 
   3   6   3     1101.98     1100.95     34.23 o 
   4   6   3      304.47      304.72     18.60 o 
   5   6   3       36.81       52.83     11.91 o 
   6   6   3      381.85      390.30     34.23 o 
   7   6   3        2.26        0.74     11.16 o 
 -12   7   3        1.00        2.60     13.02 o 
 -11   7   3       30.63       24.18     15.63 o 
 -10   7   3       71.59       62.35      5.39 o 
  -9   7   3      227.30      224.44      6.32 o 
  -8   7   3      220.07      216.47      6.83 o 
  -7   7   3      999.70      966.25     19.40 o 
  -6   7   3        1.42        0.69      2.71 o 
  -5   7   3        2.68       10.08      3.27 o 
  -4   7   3      142.77      136.73      5.78 o 
  -3   7   3        6.57        3.35      3.72 o 
  -2   7   3     1389.29     1243.73     18.85 o 
  -1   7   3     2208.34     2202.27     54.32 o 
   0   7   3     1439.51     1325.68     49.86 o 
   1   7   3      752.19      761.62     28.65 o 
   2   7   3       74.12       76.27     12.28 o 
   3   7   3        9.61        9.30      8.56 o 
   4   7   3      244.57      255.24     19.72 o 
   5   7   3     1500.15     1646.03     55.07 o 
   6   7   3       15.65       15.25     10.79 o 
 -12   8   3        8.75        6.33     13.77 o 
 -11   8   3      245.73      285.75     27.16 o 
 -10   8   3       54.12       47.52      5.72 o 
  -9   8   3       40.94       39.66      5.31 o 
  -8   8   3       14.67       25.60      4.18 o 
  -7   8   3      402.51      403.89      9.96 o 
  -6   8   3      486.47      493.21     14.99 o 
  -5   8   3      118.63      118.86      5.75 o 
  -4   8   3      233.81      233.29      8.56 o 
  -3   8   3       19.46       19.99      4.39 o 
  -2   8   3     1260.36     1129.61     28.84 o 
  -1   8   3      605.50      587.50     25.30 o 
   0   8   3      532.30      538.75     37.58 o 
   1   8   3      705.89      677.16     28.65 o 
   2   8   3      344.42      348.63     21.95 o 
   3   8   3      709.26      721.07     33.11 o 
   4   8   3       24.02       29.77     13.02 o 
   5   8   3       61.97       69.95     15.63 o 
 -12   9   3        0.31       -3.35     12.65 o 
 -11   9   3        0.05       -2.27      4.48 o 
 -10   9   3        0.36       -0.15      2.81 o 
  -9   9   3      536.35      555.13     14.95 o 
  -8   9   3      116.13      116.91      6.84 o 
  -7   9   3       29.22       42.00      6.58 o 
  -6   9   3       34.98       46.24     11.53 o 
  -5   9   3     1031.22     1003.84     26.04 o 
  -4   9   3      169.69      164.08      7.44 o 
  -3   9   3     1186.60     1240.16     33.86 o 
  -2   9   3      267.99      234.77     27.72 o 
  -1   9   3      138.15      132.08     16.00 o 
   0   9   3      832.83      849.06     34.97 o 
   1   9   3      217.34      218.40     33.11 o 
   2   9   3      471.75      444.62     27.53 o 
   3   9   3      234.86      248.17     22.70 o 
   4   9   3       25.20       27.53     14.14 o 
 -12  10   3       19.29        2.23     12.28 o 
 -11  10   3      108.56       93.32      8.61 o 
 -10  10   3       15.86       16.71      5.02 o 
  -9  10   3        6.57        8.68      5.75 o 
  -8  10   3       47.77       50.13      8.16 o 
  -7  10   3      180.99      173.76     14.51 o 
  -6  10   3      150.13      155.90     17.49 o 
  -5  10   3      103.57       97.48     12.65 o 
  -4  10   3      687.31      708.92     17.42 o 
  -3  10   3       26.33       22.32      4.84 o 
  -2  10   3      160.69      146.59     18.23 o 
   0  10   3      170.71      178.22     21.21 o 
   1  10   3      156.52      189.01     21.58 o 
   2  10   3      256.73      249.66     38.70 o 
   3  10   3       50.05       53.95     28.28 o 
 -11  11   3       97.87       82.94      8.32 o 
 -10  11   3       33.86       33.45      7.46 o 
  -9  11   3      105.77      126.55      9.98 o 
  -8  11   3      624.92      616.14     27.16 o 
  -7  11   3      177.70      175.24     13.77 o 
  -6  11   3      118.78      129.48     10.79 o 
  -5  11   3      171.51      167.43     13.21 o 
  -4  11   3      202.83      178.22      8.19 o 
  -3  11   3     1488.10     1046.63     23.81 o 
  -1  11   3       55.46       63.25     18.60 o 
   0  11   3       32.74       11.91     14.51 o 
   1  11   3      169.78      153.66     23.44 o 
   2  11   3      101.62      112.74     23.07 o 
 -11  12   3       52.11       54.52     10.76 o 
 -10  12   3       66.50       77.12     10.05 o 
  -9  12   3        2.42        3.91      6.05 o 
  -8  12   3        5.35        8.01      9.86 o 
  -7  12   3       45.71       30.52     20.84 o 
  -6  12   3      428.84      383.23     16.74 o 
  -5  12   3      334.09      300.63     17.49 o 
  -4  12   3      342.77      261.94      9.30 o 
  -1  12   3      118.08      139.90     23.81 o 
   0  12   3        2.40       -2.14      8.67 o 
   1  12   3      219.73      228.38     21.15 o 
  -9  13   3       44.11       33.49     11.91 o 
  -8  13   3       66.91       56.93     11.53 o 
  -7  13   3        7.19        7.81      6.70 o 
  -6  13   3        3.75        2.98      4.84 o 
   6 -14   4       42.05       11.91     12.40 o 
   7 -14   4        8.77       -7.49      8.16 o 
   6 -13   4      144.79      144.73     26.42 o 
   7 -13   4       50.12        7.93     11.78 o 
   8 -13   4       81.08       93.33     16.87 o 
   9 -13   4       45.75       58.02     13.56 o 
   0 -12   4      178.55      161.48     11.53 o 
   6 -12   4        6.96       23.44     16.37 o 
   7 -12   4       36.65       30.14     16.74 o 
   8 -12   4       98.85      130.74     15.20 o 
   9 -12   4      236.15      251.83     18.80 o 
  10 -12   4       45.59       29.58     13.92 o 
  -2 -11   4      302.02      298.77     15.25 o 
  -1 -11   4      116.03       99.71      9.67 o 
   4 -11   4       11.51       22.70     13.77 o 
   5 -11   4      181.29      209.10     37.58 o 
   6 -11   4        4.54      -15.63     15.63 o 
   7 -11   4      230.67      258.22     24.56 o 
   8 -11   4        4.66        4.37      7.76 o 
   9 -11   4       54.75       50.57     11.69 o 
  10 -11   4       47.47       39.10     18.94 o 
  11 -11   4      149.48      188.77     17.94 o 
  -3 -10   4       88.79       82.60     10.05 o 
  -2 -10   4      142.90      173.04     11.16 o 
  -1 -10   4       91.75       78.16     10.42 o 
   0 -10   4       36.88       34.60     15.25 o 
   4 -10   4      441.37      430.11     26.42 o 
   5 -10   4        7.72       13.39     20.09 o 
   6 -10   4      378.57      357.19     38.32 o 
   7 -10   4       18.25        1.12     13.39 o 
   8 -10   4      231.49      287.98     19.68 o 
   9 -10   4      197.31      190.33     15.09 o 
  10 -10   4       20.04        7.16     13.55 o 
  11 -10   4        7.00        8.51      8.56 o 
  -5  -9   4       14.45        8.26      6.12 o 
  -4  -9   4        0.34        0.49      3.77 o 
  -3  -9   4        1.67       -4.41      6.70 o 
  -2  -9   4      679.10      694.28     28.65 o 
  -1  -9   4      130.77      138.04     10.05 o 
   0  -9   4       85.75       98.86     10.37 o 
   2  -9   4       50.04      169.66     18.60 o 
   4  -9   4       38.57       39.44     12.28 o 
   5  -9   4     1208.00     1247.17     42.79 o 
   6  -9   4      719.72      727.02     30.51 o 
   7  -9   4       90.61      110.13     14.88 o 
   8  -9   4      210.15      239.49     17.61 o 
   9  -9   4       11.68       12.47      7.77 o 
  10  -9   4       62.61       63.69     14.29 o 
  11  -9   4      146.97      129.31     22.32 o 
  -6  -8   4       42.16       24.48     11.82 o 
  -5  -8   4      399.94      392.29     14.50 o 
  -4  -8   4      689.90      710.65     32.74 o 
  -3  -8   4       70.57       74.79      8.93 o 
  -2  -8   4      339.61      349.00     20.09 o 
   0  -8   4      145.37      153.29     15.25 o 
   1  -8   4     1863.93     1845.46     51.72 o 
   2  -8   4      179.82      175.99     15.63 o 
   3  -8   4     2024.78     2031.86     72.18 o 
   4  -8   4       16.88      611.68     40.18 o 
   5  -8   4      244.95      294.31     30.14 o 
   6  -8   4       36.57       22.70     16.37 o 
   7  -8   4        4.11       -0.48      4.86 o 
   8  -8   4     1001.57     1057.64     23.77 o 
   9  -8   4      208.99      217.22     13.82 o 
  10  -8   4       29.14       28.36      8.09 o 
  11  -8   4        0.02       -1.12      9.12 o 
  -7  -7   4        9.79       10.65      5.92 o 
  -6  -7   4       89.72      103.66      7.79 o 
  -5  -7   4       20.19       24.63     10.23 o 
  -4  -7   4       36.29       37.21      7.81 o 
  -3  -7   4     1675.43     1703.15     31.63 o 
  -2  -7   4       12.06        6.33      4.84 o 
   0  -7   4      233.46      218.03     15.25 o 
   1  -7   4     2772.69     3049.84     87.81 o 
   2  -7   4      122.05      126.13     12.65 o 
   3  -7   4     4427.84     4460.72    107.16 o 
   4  -7   4      753.65      780.57     18.81 o 
   5  -7   4      172.84      165.55     10.87 o 
   6  -7   4     2471.63     2554.97     49.92 o 
   7  -7   4       41.31       35.49      6.58 o 
   8  -7   4     1169.58     1147.57     22.01 o 
   9  -7   4       76.70       59.32      9.30 o 
  10  -7   4        1.54        3.84      4.63 o 
  11  -7   4       75.70       59.62     25.67 o 
  12  -7   4       14.99       29.77     20.09 o 
  -8  -6   4      148.46      144.36     17.49 o 
  -7  -6   4       65.86       56.53      8.71 o 
  -6  -6   4       71.67       76.10      6.86 o 
  -5  -6   4        2.90        3.32      3.77 o 
  -4  -6   4     1058.09     1073.69     24.58 o 
  -3  -6   4      162.02      138.82      7.51 o 
  -2  -6   4       24.29       33.83      6.35 o 
  -1  -6   4       19.29       26.42      8.19 o 
   0  -6   4      255.55      293.93     14.14 o 
   1  -6   4     3233.38     3218.76     73.30 o 
   2  -6   4     1395.49     1368.35     28.46 o 
   3  -6   4     4124.75     4326.91     69.72 o 
   4  -6   4     1400.10     1414.51     26.03 o 
   5  -6   4        5.98        1.42      3.30 o 
   6  -6   4        8.01        8.34      4.60 o 
   7  -6   4      540.74      569.55     14.44 o 
   8  -6   4     1068.91     1138.43     21.98 o 
   9  -6   4        1.39        5.19      5.78 o 
  10  -6   4       12.24        8.28      4.99 o 
  11  -6   4       80.21       54.54     13.21 o 
  12  -6   4        0.60        2.23     13.77 o 
  -8  -5   4      173.58      189.38     18.98 o 
  -7  -5   4       10.16       11.13      4.90 o 
  -6  -5   4        4.74        8.62      3.61 o 
  -5  -5   4      250.90      265.54      8.75 o 
  -4  -5   4        7.53        7.35      4.07 o 
  -3  -5   4     5192.25     5275.54    115.23 o 
  -2  -5   4     1252.52     1334.15     24.19 o 
  -1  -5   4      153.88      175.24     10.42 o 
   0  -5   4      324.26      330.77     19.35 o 
   1  -5   4     1505.39     1431.55     23.67 o 
   2  -5   4     5213.72     5264.86     86.69 o 
   3  -5   4      690.30      651.23     13.67 o 
   4  -5   4       24.49       22.33      4.47 o 
   5  -5   4       60.16       64.22      5.65 o 
   6  -5   4     2105.04     2110.96     41.31 o 
   7  -5   4       13.87       24.31      6.16 o 
   8  -5   4      428.40      470.59     14.22 o 
   9  -5   4       52.80       51.17      6.17 o 
  10  -5   4       95.04       66.76     16.01 o 
  11  -5   4      206.10      211.71     27.53 o 
  12  -5   4       57.34       48.74     21.21 o 
  -9  -4   4        0.14        1.86     15.25 o 
  -8  -4   4      131.04      135.70      9.29 o 
  -7  -4   4        1.17        3.96      3.67 o 
  -6  -4   4       10.26        9.56      3.00 o 
  -5  -4   4     2417.24     2460.98     33.87 o 
  -4  -4   4     1503.54     1540.06     22.24 o 
  -3  -4   4        1.50        0.70      2.27 o 
  -2  -4   4       53.49       55.70      4.46 o 
  -1  -4   4        3.13       11.16      8.19 o 
   0  -4   4     2775.45     2799.58     58.79 o 
   1  -4   4     1065.74     1051.23     17.23 o 
   2  -4   4     2726.24     2749.22     39.84 o 
   3  -4   4       21.83       43.19      4.21 o 
   4  -4   4      210.28      204.38      6.97 o 
   5  -4   4      222.25      197.69      7.23 o 
   6  -4   4      400.15      359.96    103.53 o 
   7  -4   4      962.70      955.85     23.24 o 
   8  -4   4       61.62       66.84      5.78 o 
   9  -4   4       88.91       74.07      7.44 o 
  10  -4   4       65.57       53.27      5.94 o 
  11  -4   4        5.07        9.67     22.70 o 
 -10  -3   4      110.83      119.43     20.09 o 
  -9  -3   4        4.96       14.88     11.91 o 
  -8  -3   4      483.54      498.75     17.06 o 
  -7  -3   4       70.71       77.51      6.11 o 
  -6  -3   4       84.80       95.90      5.99 o 
  -5  -3   4      155.07      142.35      4.52 o 
  -4  -3   4       43.55       45.16      3.65 o 
  -3  -3   4     4543.95     4589.74     67.84 o 
  -2  -3   4     4661.47     4824.96     70.96 o 
  -1  -3   4     8126.51     8234.77    128.03 o 
   0  -3   4      259.38      251.72      9.47 o 
   1  -3   4     4304.76     4253.56     59.58 o 
   2  -3   4      727.13      667.46     15.63 o 
   3  -3   4      257.77      308.77     10.65 o 
   4  -3   4      227.74      186.85     10.23 o 
   5  -3   4      887.23      902.27     30.88 o 
   6  -3   4     1324.93     1266.04     19.43 o 
   7  -3   4      423.56      408.64      9.09 o 
   8  -3   4      759.82      760.16     14.90 o 
   9  -3   4       51.46       54.68      4.64 o 
  10  -3   4      387.92      318.25     30.14 o 
  11  -3   4      339.24      350.12     29.77 o 
 -10  -2   4       23.51       32.74     15.63 o 
  -9  -2   4      146.70      142.50     19.72 o 
  -8  -2   4       11.05        9.29      2.55 o 
  -7  -2   4       87.19       84.67      3.60 o 
  -6  -2   4      376.63      404.16      6.60 o 
  -5  -2   4     3785.72     3928.19     46.62 o 
  -4  -2   4      175.94      170.61      3.75 o 
  -3  -2   4      133.49      139.83      5.05 o 
  -2  -2   4      253.03      236.06      4.34 o 
  -1  -2   4     2748.37     2682.05     35.24 o 
   0  -2   4    31968.92    36857.52    691.92 o 
   1  -2   4      677.45      682.86     10.92 o 
   2  -2   4       83.60       97.31      6.97 o 
   3  -2   4     1066.70     1065.86     29.02 o 
   4  -2   4       16.13       24.42      3.42 o 
   5  -2   4     4217.76     4179.62     64.33 o 
   6  -2   4     1952.79     1969.26     40.32 o 
   7  -2   4      277.46      284.94      7.61 o 
   8  -2   4      302.91      295.00     10.28 o 
   9  -2   4       67.54       72.92      6.14 o 
  10  -2   4        4.69        1.25      4.07 o 
  11  -2   4        4.09       17.86     14.14 o 
 -11  -1   4       88.06       67.34     20.09 o 
 -10  -1   4       25.35       50.98     11.71 o 
  -9  -1   4       21.65       23.71     10.80 o 
  -8  -1   4     1020.22     1071.33     27.73 o 
  -7  -1   4      627.19      619.65      6.99 o 
  -6  -1   4       42.67       46.32      2.55 o 
  -5  -1   4     2078.71     2213.50     22.76 o 
  -4  -1   4        3.96        8.92      1.43 o 
  -3  -1   4      181.02      159.99      3.88 o 
  -2  -1   4      370.01      412.53      6.95 o 
  -1  -1   4     5675.20     5602.90    221.01 o 
   0  -1   4       50.74       64.77      3.16 o 
   1  -1   4       60.96       61.81      9.12 o 
   2  -1   4      839.03      829.76     12.62 o 
   3  -1   4     2369.17     2219.47     34.60 o 
   4  -1   4     2999.99     2908.42     42.97 o 
   5  -1   4     2661.56     2590.08     51.95 o 
   6  -1   4      830.23      917.18     23.95 o 
   7  -1   4      186.30      183.47      6.87 o 
   8  -1   4      266.67      269.06      8.55 o 
   9  -1   4        2.83       -2.18      4.10 o 
  10  -1   4      206.79      198.12     15.92 o 
  11  -1   4       72.15       53.95     28.28 o 
 -11   0   4        2.02        8.56     21.58 o 
 -10   0   4       16.67       14.52      9.60 o 
  -9   0   4        8.83       10.21      8.28 o 
  -8   0   4       39.54       41.11     14.34 o 
  -7   0   4     1559.81     1600.54     32.47 o 
  -6   0   4     5566.28     5843.49     97.46 o 
  -5   0   4      204.85      157.46     12.65 o 
  -4   0   4     1565.74     1731.76     14.92 o 
  -3   0   4     5345.63     5801.93    111.19 o 
  -2   0   4     4034.82     4211.79     47.10 o 
  -1   0   4     7608.21     8205.33    161.48 o 
   0   0   4       16.93       28.05      2.32 o 
   1   0   4      505.81      538.77      8.67 o 
   2   0   4     1320.93     1295.11     30.14 o 
   3   0   4       15.83       21.36      3.71 o 
   4   0   4      576.34      587.94     11.83 o 
   5   0   4     1672.96     1610.60     32.16 o 
   6   0   4        3.81        6.57      4.00 o 
   7   0   4      104.31      103.17      5.90 o 
   8   0   4      200.84      183.23      6.82 o 
   9   0   4      429.22      419.13     17.85 o 
  10   0   4       42.32       42.04     14.51 o 
 -11   1   4      331.92      337.84     29.77 o 
 -10   1   4      111.00      117.87     13.94 o 
  -9   1   4       12.77       12.31      9.67 o 
  -8   1   4      538.64      638.96     23.45 o 
  -7   1   4      317.39      298.23     15.07 o 
  -6   1   4      352.47      316.04     14.32 o 
  -5   1   4      418.98      354.79     15.25 o 
  -4   1   4     1527.87     1460.13     31.81 o 
  -3   1   4     3896.16     4077.84     69.92 o 
  -2   1   4     1715.54     1834.70     16.28 o 
  -1   1   4     1146.01     1151.67     14.07 o 
   0   1   4     3135.63     3117.37     39.59 o 
   1   1   4     2480.83     2469.33     37.39 o 
   2   1   4     9233.51     9500.55    145.35 o 
   3   1   4      312.42      313.01     11.78 o 
   4   1   4      147.83      149.67      5.64 o 
   5   1   4     1511.15     1537.18     32.75 o 
   6   1   4      378.99      383.17     12.96 o 
   7   1   4      225.20      249.50     12.15 o 
   8   1   4        2.10        6.55      4.00 o 
   9   1   4        2.26        5.30      3.87 o 
  10   1   4      185.01      189.01     20.46 o 
 -12   2   4      184.11      174.50     43.90 o 
 -11   2   4       26.12       23.81     16.37 o 
 -10   2   4      106.92      128.74     16.84 o 
  -9   2   4       59.77       55.98     10.48 o 
  -8   2   4      178.19      186.97     12.21 o 
  -7   2   4      642.80      691.11     39.63 o 
  -6   2   4      108.45      111.15      9.15 o 
  -5   2   4     2199.76     2261.21     38.77 o 
  -4   2   4     2342.68     2413.88     28.83 o 
  -3   2   4       29.30       42.27      1.61 o 
  -2   2   4     2829.49     2747.37     24.56 o 
  -1   2   4     1593.07     1549.42     26.34 o 
   0   2   4    12941.26    14986.81    269.01 o 
   1   2   4       14.02       19.34      3.59 o 
   2   2   4     7838.79     8360.76    101.45 o 
   3   2   4      357.77      364.96      7.02 o 
   4   2   4      142.42      146.71      4.81 o 
   5   2   4     1477.85     1515.39     52.17 o 
   6   2   4      178.17      164.09      6.49 o 
   7   2   4      243.69      241.07      7.96 o 
   8   2   4       76.42       90.33      6.79 o 
   9   2   4       52.24       43.18      6.40 o 
 -12   3   4       72.46       81.11     23.07 o 
 -11   3   4       79.23      101.95     34.23 o 
 -10   3   4       18.77       22.70     14.14 o 
  -9   3   4      645.32      691.08     26.68 o 
  -8   3   4      290.83      304.43     21.02 o 
  -7   3   4        0.08        0.23      4.98 o 
  -6   3   4      878.88      857.00     25.29 o 
  -5   3   4     1480.27     1578.10     26.64 o 
  -4   3   4     5508.50     5659.97     91.05 o 
  -3   3   4      786.93      741.52      9.67 o 
  -2   3   4     5372.09     5231.74     49.39 o 
  -1   3   4     6743.32     7195.18    107.47 o 
   0   3   4     1150.24     1280.29     18.94 o 
   1   3   4     3049.24     3203.04     34.70 o 
   2   3   4     1499.39     1437.40     16.61 o 
   3   3   4     4444.77     4688.59     90.54 o 
   4   3   4       68.47       74.66      6.11 o 
   5   3   4       97.18      101.38      7.06 o 
   6   3   4       17.66       26.64      7.05 o 
   7   3   4        7.73        4.97      3.64 o 
   8   3   4      161.62      173.44      8.58 o 
   9   3   4       52.34       45.38     13.14 o 
 -12   4   4        5.86       -1.86     12.28 o 
 -11   4   4        4.77       25.30     15.63 o 
 -10   4   4       36.50       41.30     26.42 o 
  -9   4   4       55.88       78.88     15.25 o 
  -8   4   4        4.86        1.54      6.70 o 
  -7   4   4      962.81      912.53     29.64 o 
  -6   4   4     1456.24     1471.41     33.51 o 
  -5   4   4      390.03      384.11      7.49 o 
  -4   4   4      125.45      118.57      4.40 o 
  -3   4   4      161.91      169.73      3.89 o 
  -2   4   4     2109.10     2125.85     27.28 o 
  -1   4   4       15.88       38.49      5.02 o 
   0   4   4      131.29      135.46      6.05 o 
   1   4   4      460.58      499.86     12.87 o 
   2   4   4     1026.91     1047.39     14.38 o 
   3   4   4       34.32       29.13      3.65 o 
   4   4   4     1147.17     1135.45     19.37 o 
   5   4   4       42.67       52.07      4.69 o 
   6   4   4       52.24       52.40      6.65 o 
   7   4   4      447.83      478.52     33.42 o 
   8   4   4      115.22      115.55     10.79 o 
 -12   5   4        0.71       -1.49     12.65 o 
 -11   5   4       58.55       79.25     34.23 o 
 -10   5   4        1.25        6.70     11.91 o 
  -9   5   4      960.22     1015.75     52.83 o 
  -8   5   4      118.87      115.16      3.78 o 
  -7   5   4       36.18       47.54      7.61 o 
  -6   5   4     4033.57     2867.73    736.86 o 
  -5   5   4      587.73      498.32    154.23 o 
  -4   5   4     2618.63     2487.64     37.29 o 
  -3   5   4     6990.01     6911.22    122.97 o 
  -2   5   4        6.02        5.67      1.94 o 
  -1   5   4      927.22      887.55     19.35 o 
   0   5   4      878.19      921.75     25.86 o 
   1   5   4       83.13       69.25      7.49 o 
   2   5   4       86.45       92.13      7.10 o 
   3   5   4      331.67      358.14     12.09 o 
   4   5   4       39.23       44.53      4.94 o 
   5   5   4      137.37      133.18      6.69 o 
   6   5   4       31.96       40.60     12.88 o 
   7   5   4        1.42        2.23     11.53 o 
   8   5   4      301.32      314.77     21.95 o 
 -12   6   4       15.66       -2.23     21.21 o 
 -11   6   4      113.17      116.09     21.95 o 
 -10   6   4       70.16       79.62     29.02 o 
  -9   6   4      823.24      789.03     28.36 o 
  -8   6   4     1496.80     1429.26     21.02 o 
  -7   6   4      166.84      149.33      6.52 o 
  -6   6   4      275.80      270.13      6.58 o 
  -5   6   4      296.98      288.78     15.81 o 
  -4   6   4       66.49       64.32      4.38 o 
  -3   6   4     2056.17     2102.92     31.15 o 
  -2   6   4     1523.75     1375.99     23.81 o 
  -1   6   4     3577.10     3809.87     68.09 o 
   0   6   4      136.80      162.31     10.31 o 
   1   6   4        1.40        7.04      4.86 o 
   2   6   4       11.00       11.72      5.52 o 
   3   6   4      169.06      185.40     10.39 o 
   4   6   4      919.85      696.62    503.59 o 
   5   6   4       88.75      106.41     14.88 o 
   6   6   4        2.91       -0.37      7.07 o 
   7   6   4       55.37       54.69     13.39 o 
 -12   7   4       38.48       36.83     18.98 o 
 -11   7   4      177.12      193.48     24.56 o 
 -10   7   4      250.59      190.22     19.75 o 
  -9   7   4      170.78      182.38      6.68 o 
  -8   7   4       14.58       12.19      3.86 o 
  -7   7   4      296.39      304.33      9.55 o 
  -6   7   4      476.01      486.37      9.63 o 
  -5   7   4      173.13      186.24      8.66 o 
  -4   7   4      292.26      268.02      8.93 o 
  -3   7   4       35.19       23.81      2.88 o 
  -2   7   4      429.94      469.52      8.08 o 
  -1   7   4        6.15       -2.23      6.70 o 
   0   7   4        6.77       -5.58      7.81 o 
   1   7   4      243.56      259.70     17.49 o 
   2   7   4      293.35      321.84     19.35 o 
   3   7   4      760.03      766.09     32.00 o 
   4   7   4        2.37       -7.07      9.30 o 
   5   7   4       22.10       22.32     12.28 o 
   6   7   4       15.04       18.23     11.91 o 
 -12   8   4        9.14        8.93     14.88 o 
 -11   8   4       88.48      103.43     32.74 o 
 -10   8   4      308.82      281.88      7.82 o 
  -9   8   4      509.18      517.57     22.71 o 
  -8   8   4      530.48      537.27     12.70 o 
  -7   8   4      945.76      924.58     16.23 o 
  -6   8   4      874.59      870.91     20.56 o 
  -5   8   4       41.87       42.34      6.88 o 
  -4   8   4      319.08      331.30     10.37 o 
  -3   8   4       71.45       75.83      4.99 o 
  -2   8   4       80.09       68.63      6.33 o 
  -1   8   4     2179.05     2167.67     60.28 o 
   0   8   4      141.83      155.90     17.49 o 
   1   8   4       43.49       33.49     11.53 o 
   2   8   4        2.21        4.46      8.93 o 
   3   8   4       94.70       97.85     16.37 o 
   4   8   4      671.81      683.12     49.11 o 
   5   8   4        6.10       -4.84     17.12 o 
 -12   9   4       16.43       14.14     25.67 o 
 -11   9   4       71.57       98.60     20.09 o 
 -10   9   4        0.88        1.91      4.74 o 
  -9   9   4       76.78      130.74     41.52 o 
  -8   9   4      113.17      123.07      8.67 o 
  -7   9   4      211.63      205.07      8.51 o 
  -6   9   4        2.39        5.91      5.45 o 
  -5   9   4        2.91        8.11      5.39 o 
  -4   9   4      577.60      527.22     13.39 o 
  -3   9   4       83.43       69.80      8.37 o 
  -2   9   4      266.33      306.21     21.95 o 
  -1   9   4       50.97       42.42     13.39 o 
   0   9   4       37.52        4.84     16.74 o 
   1   9   4      795.22      798.09     36.46 o 
   2   9   4      341.79      321.09     24.18 o 
   3   9   4       16.81        6.70     11.91 o 
   4   9   4        0.33       -5.58     11.53 o 
 -12  10   4       15.60       20.84     26.79 o 
 -11  10   4       31.49       28.20      5.95 o 
 -10  10   4      195.65      200.02     10.35 o 
  -9  10   4       28.11      115.37     53.06 o 
  -8  10   4       26.35       24.12      5.43 o 
  -7  10   4        1.27        3.35      5.95 o 
  -6  10   4      517.48      513.45     25.30 o 
  -5  10   4      123.90      124.17      7.21 o 
  -4  10   4       97.57       96.37      8.56 o 
  -3  10   4      358.90      249.16     38.14 o 
  -2  10   4       22.79       14.51     19.72 o 
  -1  10   4     1282.53     1294.05     49.49 o 
   0  10   4      291.97      319.61     27.53 o 
   1  10   4        0.40      -13.39     13.39 o 
   2  10   4      197.34      207.99     23.81 o 
   3  10   4       23.52       46.14     17.12 o 
 -11  11   4       18.31       17.55      6.63 o 
 -10  11   4      100.15      112.01      8.62 o 
  -9  11   4       17.52        8.78      7.46 o 
  -8  11   4       36.01       45.76     11.16 o 
  -7  11   4       17.06       18.98      7.81 o 
  -6  11   4       35.96       34.39      6.25 o 
  -5  11   4      522.43      509.36     20.84 o 
  -4  11   4      418.73      377.98     31.25 o 
  -2  11   4        6.12      -17.86     17.86 o 
  -1  11   4      130.82      128.36     21.58 o 
   0  11   4      114.01      124.64     21.58 o 
   1  11   4      259.44      236.26     42.79 o 
   2  11   4      131.06      130.60     23.81 o 
 -10  12   4       93.72       99.04     10.25 o 
  -9  12   4       53.31       42.63     10.42 o 
  -8  12   4        3.15        2.23     10.79 o 
  -7  12   4        2.32       -0.37      7.81 o 
  -6  12   4      270.12      227.33     18.23 o 
  -5  12   4      151.40      135.73     20.65 o 
  -3  12   4       15.22        1.86     18.23 o 
  -2  12   4        2.61       -5.95     13.39 o 
  -1  12   4       46.44       67.72     33.11 o 
   0  12   4        1.56        1.12     11.53 o 
  -9  13   4        0.33        2.86      5.98 o 
  -8  13   4        0.15        0.79      4.89 o 
  -7  13   4      125.27      127.27     10.05 o 
  -3  13   4       11.13       -1.49     11.91 o 
  -2  13   4       65.00       -2.60     15.63 o 
  -1  13   4        0.35       -0.41      8.41 o 
   5 -14   5       43.84       30.60     26.04 o 
   6 -14   5      111.74       55.37     63.07 o 
   3 -13   5      405.27      432.34     39.44 o 
   5 -13   5        0.33       -8.93     16.74 o 
   6 -13   5        3.06        0.74     20.84 o 
   7 -13   5        1.77       -3.35     13.39 o 
   8 -13   5      131.42      142.95     17.15 o 
   0 -12   5      129.74      125.39     11.91 o 
   3 -12   5        0.13        6.33     13.77 o 
   5 -12   5       85.07       26.42     18.98 o 
   6 -12   5      162.57      185.66     40.18 o 
   7 -12   5      112.61      133.57     23.07 o 
   8 -12   5       68.67       60.14     13.24 o 
   9 -12   5       16.15       28.09     11.84 o 
  10 -12   5       23.72       24.15     14.73 o 
  -3 -11   5      249.57      237.01     27.53 o 
  -1 -11   5      279.20      265.66     21.95 o 
   3 -11   5      815.70      849.06     42.79 o 
   4 -11   5        7.63        2.23     17.86 o 
   5 -11   5      280.45      267.52     26.42 o 
   6 -11   5       18.66        3.35     11.53 o 
   7 -11   5       58.51       58.04     17.86 o 
   8 -11   5      407.66      418.34    249.47 o 
   9 -11   5       64.43       68.94     12.97 o 
  10 -11   5        0.36        2.36      9.49 o 
  -4 -10   5       58.11       42.42     16.37 o 
  -3 -10   5      157.60      151.43     19.72 o 
  -2 -10   5       91.92       74.79     15.25 o 
  -1 -10   5      289.56      265.66     21.21 o 
   0 -10   5      382.82      370.21     26.42 o 
   1 -10   5      817.30      840.87     37.95 o 
   3 -10   5      341.29      348.26     24.93 o 
   4 -10   5       87.96       91.53     29.77 o 
   5 -10   5      115.83      103.06     17.86 o 
   6 -10   5      119.78      139.15     18.60 o 
   7 -10   5        1.77        0.37      7.44 o 
   8 -10   5      142.45      129.06     85.95 o 
   9 -10   5       43.17       34.12     13.39 o 
  10 -10   5       50.22       42.04     11.53 o 
  11 -10   5       34.76       44.70     15.25 o 
  -5  -9   5      143.95      152.39      9.74 o 
  -4  -9   5       44.29       38.32     14.88 o 
  -3  -9   5       24.78       35.72     13.39 o 
  -2  -9   5      262.70      282.03     21.58 o 
   1  -9   5        6.31       10.05     10.05 o 
   2  -9   5      283.26      381.74     36.09 o 
   3  -9   5       48.35       63.25     13.77 o 
   4  -9   5      386.79      433.83     27.16 o 
   5  -9   5      244.45      234.40     19.35 o 
   6  -9   5      261.87      270.49     20.84 o 
   7  -9   5      205.07      219.15     18.98 o 
   8  -9   5      434.18      416.71    229.57 o 
   9  -9   5       37.01       34.01     15.91 o 
  10  -9   5       64.16       64.20     11.14 o 
  11  -9   5       38.64       27.50     13.28 o 
  -6  -8   5      311.24      303.43     12.03 o 
  -5  -8   5        4.77        0.28      4.54 o 
  -4  -8   5        0.57       -5.58      6.70 o 
  -3  -8   5     1215.34     1239.36     34.97 o 
  -2  -8   5        2.13        4.09      5.21 o 
   0  -8   5      551.31      574.47     25.67 o 
   1  -8   5       55.38       37.58     11.16 o 
   2  -8   5     1469.04     1537.38     48.74 o 
   3  -8   5      264.36      606.84     42.79 o 
   4  -8   5      662.84      673.44     28.28 o 
   5  -8   5      747.25      775.54     21.58 o 
   6  -8   5      916.34      958.80     27.46 o 
   7  -8   5       61.38       69.94     13.81 o 
   8  -8   5       59.70       61.23      8.81 o 
   9  -8   5        4.89        3.17      5.96 o 
  10  -8   5       92.42       75.35      9.25 o 
  11  -8   5      245.92      214.64     34.97 o 
  -7  -7   5       55.43       46.21     13.96 o 
  -6  -7   5      380.03      376.52     13.39 o 
  -5  -7   5      673.07      683.49     16.58 o 
  -4  -7   5      237.09      254.49     15.25 o 
  -3  -7   5      169.85      168.97      9.06 o 
  -2  -7   5       97.99       94.79      7.20 o 
   0  -7   5     1489.03     1390.05     39.81 o 
   1  -7   5     1983.77     2027.40     65.86 o 
   2  -7   5     1815.31     1761.74     47.62 o 
   3  -7   5     2109.34     2138.09     40.52 o 
   4  -7   5      792.61      773.45     19.45 o 
   5  -7   5       43.59       45.38      7.23 o 
   6  -7   5       44.49       42.38      8.85 o 
   7  -7   5     1009.20      994.18     28.09 o 
   8  -7   5       55.33       57.88      7.98 o 
   9  -7   5        0.92       -0.31      4.91 o 
  10  -7   5      134.93      115.93      9.07 o 
  11  -7   5       97.32       81.32      8.98 o 
  -8  -6   5       19.51       28.28     21.21 o 
  -7  -6   5       12.61        4.48      4.68 o 
  -6  -6   5      331.25      346.85     10.58 o 
  -5  -6   5       91.69       97.33     21.39 o 
  -4  -6   5      794.61      779.47     18.55 o 
  -3  -6   5       73.26       83.10      6.78 o 
  -2  -6   5      214.31      205.75     10.79 o 
  -1  -6   5      602.33      510.11     19.72 o 
   0  -6   5     1149.88     1105.79     30.51 o 
   1  -6   5      313.26      321.09     10.79 o 
   2  -6   5     6029.70     6030.75     98.78 o 
   3  -6   5       37.54       47.48      8.56 o 
   4  -6   5      265.15      277.04     10.65 o 
   5  -6   5     1439.37     1511.96     31.55 o 
   6  -6   5      467.17      459.72     15.90 o 
   7  -6   5      366.57      349.01     12.49 o 
   8  -6   5        5.67        5.57      4.09 o 
   9  -6   5        1.43       13.25      6.93 o 
  10  -6   5        3.83        1.55      4.90 o 
  11  -6   5       89.15       89.09     23.54 o 
  -8  -5   5      221.88      233.29     21.21 o 
  -7  -5   5        0.48        4.16      3.36 o 
  -6  -5   5       83.80       90.05      6.13 o 
  -5  -5   5     1418.53     1489.54     24.17 o 
  -4  -5   5       31.45       35.25      6.17 o 
  -3  -5   5      992.00      975.35     31.10 o 
  -2  -5   5      120.65      122.78     10.05 o 
  -1  -5   5      407.40      452.43     15.63 o 
   0  -5   5     1111.02     1030.39     18.81 o 
   1  -5   5      140.00      140.84      9.86 o 
   2  -5   5     6076.37     6042.52    117.39 o 
   3  -5   5      106.60      100.31      6.70 o 
   4  -5   5      161.45      148.68      7.49 o 
   5  -5   5       33.44       31.58      6.21 o 
   6  -5   5      400.79      414.16     11.97 o 
   7  -5   5     1813.40     1719.03    100.31 o 
   8  -5   5       14.65       13.19      5.06 o 
   9  -5   5       35.42       35.35      6.24 o 
  10  -5   5        8.92       14.82      5.48 o 
  11  -5   5       84.68       64.41     14.70 o 
  -9  -4   5       47.47       43.16     15.63 o 
  -8  -4   5      169.39      184.00      7.59 o 
  -7  -4   5       17.81       16.46      3.98 o 
  -6  -4   5      215.26      202.11      7.71 o 
  -5  -4   5      206.33      214.77      6.40 o 
  -4  -4   5      796.51      771.36     13.40 o 
  -3  -4   5     2193.65     2142.67     35.90 o 
  -2  -4   5        7.53        7.07      4.46 o 
  -1  -4   5     6093.85     6178.01     94.45 o 
   0  -4   5     4367.54     4463.25     66.29 o 
   1  -4   5        6.39        3.49      3.02 o 
   2  -4   5        5.16        7.07      3.42 o 
   3  -4   5      253.68      262.63      8.02 o 
   4  -4   5       25.58       10.46      4.50 o 
   5  -4   5     2571.75     2568.50     44.01 o 
   6  -4   5      698.16      691.54     34.23 o 
   7  -4   5      512.34      487.34     14.72 o 
   8  -4   5        0.41        1.59      3.71 o 
   9  -4   5       11.61       11.72      4.77 o 
  10  -4   5      468.75      429.75     31.49 o 
  11  -4   5       97.18      104.55     21.95 o 
 -10  -3   5       55.58       69.20     29.39 o 
  -9  -3   5      115.42      132.46     18.98 o 
  -8  -3   5        2.08        1.49      2.10 o 
  -7  -3   5      410.74      437.28      9.59 o 
  -6  -3   5      128.27      141.20      6.80 o 
  -5  -3   5      571.33      547.14     11.07 o 
  -4  -3   5        8.24       16.61      3.34 o 
  -3  -3   5      545.20      518.30     11.61 o 
  -2  -3   5     3878.35     3938.96     57.09 o 
  -1  -3   5     7874.92     8224.79    125.23 o 
   0  -3   5     9577.23     9427.32    143.74 o 
   1  -3   5       32.04       54.15      5.58 o 
   2  -3   5       40.44       33.15      4.79 o 
   3  -3   5       21.46       35.56      4.83 o 
   4  -3   5      317.13      361.57      8.93 o 
   5  -3   5       99.87       88.05      7.07 o 
   6  -3   5       57.82       55.79      6.49 o 
   7  -3   5      820.34      831.78     14.76 o 
   8  -3   5       27.53       37.21      7.89 o 
   9  -3   5       38.54       22.13     10.31 o 
  10  -3   5        3.30        4.37      4.10 o 
  11  -3   5        1.11       -1.49     10.79 o 
 -10  -2   5       28.75       45.76     27.16 o 
  -9  -2   5      446.66      537.64     45.39 o 
  -8  -2   5      559.68      568.96     18.84 o 
  -7  -2   5        3.76        4.65      2.58 o 
  -6  -2   5       41.28       34.37      5.14 o 
  -5  -2   5      592.82      584.93      9.11 o 
  -4  -2   5      112.48       93.28      4.55 o 
  -3  -2   5     2334.09     2353.96     37.08 o 
  -2  -2   5     8016.70     8048.03    117.98 o 
  -1  -2   5      618.41      563.34     27.91 o 
   0  -2   5      410.02      371.78      8.88 o 
   1  -2   5        1.86        2.37      2.49 o 
   2  -2   5      638.05      665.28     17.12 o 
   3  -2   5       32.95       21.83      6.33 o 
   4  -2   5     1697.47     1730.15     26.31 o 
   5  -2   5     2058.20     2126.99     45.39 o 
   6  -2   5      633.92      614.44     16.89 o 
   7  -2   5     1607.44     1571.96     34.21 o 
   8  -2   5        7.44       10.96      3.63 o 
   9  -2   5      583.24      547.88     22.84 o 
  10  -2   5      399.95      357.79     20.23 o 
  11  -2   5        6.38        5.58     18.98 o 
 -11  -1   5        1.35       11.16     14.51 o 
 -10  -1   5        8.67       10.06     10.74 o 
  -9  -1   5       90.07       80.87     16.93 o 
  -8  -1   5       23.25       28.82      8.67 o 
  -7  -1   5     2589.64     2563.57     52.18 o 
  -6  -1   5      870.46      876.27     10.19 o 
  -5  -1   5        3.46        4.99      1.77 o 
  -4  -1   5      637.33      589.88     10.72 o 
  -3  -1   5     5547.28     5573.14     82.54 o 
  -2  -1   5      295.49      335.66      7.26 o 
  -1  -1   5    15273.68    16769.13    273.53 o 
   0  -1   5      855.62      713.49     18.79 o 
   1  -1   5       26.53       19.76      3.02 o 
   2  -1   5     6551.87     6454.74    130.04 o 
   3  -1   5        8.45        7.68      3.53 o 
   4  -1   5     6049.01     5710.93     87.44 o 
   5  -1   5     2826.81     2685.60     35.76 o 
   6  -1   5       27.51       34.98      5.39 o 
   7  -1   5     1160.81     1193.15     35.94 o 
   8  -1   5     1135.56     1078.42     29.68 o 
   9  -1   5       91.38       98.82      6.58 o 
  10  -1   5       57.50       19.36     16.40 o 
 -11   0   5       38.93       45.02     12.63 o 
 -10   0   5       53.10       48.59     19.01 o 
  -9   0   5      719.36      763.51     36.65 o 
  -8   0   5      585.13      619.80     21.95 o 
  -7   0   5      135.73      145.35     10.63 o 
  -6   0   5     1647.77     1617.84     31.03 o 
  -5   0   5       11.45        8.98      2.09 o 
  -4   0   5      860.63      918.32     12.28 o 
  -3   0   5      250.79      198.52      7.84 o 
  -2   0   5    18283.47    20966.40    282.96 o 
  -1   0   5     8585.11     8911.52    127.04 o 
   0   0   5       60.56       57.02      4.21 o 
   1   0   5      168.01      142.13      4.98 o 
   2   0   5      631.46      622.09     21.58 o 
   3   0   5    11076.49    11690.20    189.93 o 
   4   0   5     3014.21     2943.94     46.07 o 
   5   0   5      370.23      349.92     13.73 o 
   6   0   5      780.31      785.99     15.53 o 
   7   0   5        0.05        0.40      2.80 o 
   8   0   5        9.10        8.11      3.84 o 
   9   0   5      276.19      279.39     11.56 o 
  10   0   5      156.55      138.15     21.21 o 
 -11   1   5        0.70       -5.69      8.39 o 
 -10   1   5       14.82       23.55     10.60 o 
  -9   1   5      201.28      234.66     19.04 o 
  -8   1   5       76.35       70.13      9.99 o 
  -7   1   5     1149.21     1224.48     30.14 o 
  -6   1   5     1256.71     1231.37     35.16 o 
  -5   1   5      384.24      430.98     11.18 o 
  -4   1   5      541.02      518.72      6.54 o 
  -3   1   5     6364.41     6818.09    147.56 o 
  -2   1   5     6932.08     7187.14    145.47 o 
  -1   1   5      319.90      295.52      6.79 o 
   0   1   5     3421.95     3381.94     66.04 o 
   1   1   5     3962.93     3703.87     87.81 o 
   2   1   5    12067.35    13550.45    218.76 o 
   3   1   5      501.22      490.65     21.39 o 
   4   1   5     1053.72      971.89     18.95 o 
   5   1   5      114.58      126.60     15.28 o 
   6   1   5        6.54       11.82      4.59 o 
   7   1   5      336.98      324.48     11.32 o 
   8   1   5      320.37      326.73     10.51 o 
   9   1   5        7.31        3.65      4.66 o 
  10   1   5        7.02        6.33     16.74 o 
 -12   2   5       94.34       79.62     22.70 o 
 -11   2   5      235.18       86.41    122.78 o 
 -10   2   5       37.24       50.94     11.71 o 
  -9   2   5      753.72      801.58     25.22 o 
  -8   2   5      346.89      354.82     23.49 o 
  -7   2   5       51.00       52.51      7.73 o 
  -6   2   5       32.24       37.63      5.92 o 
  -5   2   5      192.02      178.45      3.15 o 
  -4   2   5      703.38      655.13      7.12 o 
  -3   2   5     2583.00     2426.69     22.86 o 
  -2   2   5     2404.44     2291.63     25.06 o 
  -1   2   5     8428.52     8627.42    124.97 o 
   0   2   5      520.12      524.71     10.42 o 
   1   2   5     6313.21     6631.90    112.92 o 
   2   2   5     2023.49     2142.57     48.55 o 
   3   2   5     1091.33     1074.23     20.28 o 
   4   2   5     1722.26     1611.11     31.76 o 
   5   2   5      280.59      301.48     12.04 o 
   6   2   5       89.46       90.56      5.53 o 
   7   2   5       75.72       74.52      5.71 o 
   8   2   5       72.64       72.54      6.26 o 
   9   2   5       62.17       77.83     20.36 o 
 -12   3   5      188.54      200.17     28.65 o 
 -11   3   5      106.70      119.06     21.95 o 
 -10   3   5       79.32       66.43     15.35 o 
  -9   3   5      145.21      160.64     14.51 o 
  -8   3   5       18.80       17.89      7.49 o 
  -7   3   5       18.24       17.10      7.36 o 
  -6   3   5     1719.56     1683.10     30.49 o 
  -5   3   5     1248.24     1163.80     28.06 o 
  -4   3   5       28.17       31.89      2.11 o 
  -3   3   5      511.15      526.77      5.94 o 
  -2   3   5        4.96        4.75      2.00 o 
  -1   3   5     4868.95     4743.86     63.40 o 
   0   3   5     2179.42     2155.79     33.16 o 
   1   3   5     1881.79     1805.15     29.85 o 
   2   3   5        4.76       13.52      4.42 o 
   3   3   5        8.75       10.72      3.54 o 
   4   3   5      872.05      865.37     29.98 o 
   5   3   5       36.69       45.05      4.31 o 
   6   3   5      780.71      764.16     23.57 o 
   7   3   5       15.73       20.37      6.35 o 
   8   3   5        5.99        6.53      6.81 o 
   9   3   5       76.88       64.64     23.88 o 
 -12   4   5        7.27       21.95     17.86 o 
 -11   4   5        7.84        4.09     12.28 o 
 -10   4   5     1102.36     1118.81     48.00 o 
  -9   4   5       72.62       81.55     13.56 o 
  -8   4   5      905.98      968.70     53.21 o 
  -7   4   5       52.53       54.32      4.03 o 
  -6   4   5      227.18      202.06      4.61 o 
  -5   4   5     1753.45     1776.69     53.86 o 
  -4   4   5    15079.05    16777.13    399.18 o 
  -3   4   5     1290.29     1381.15     18.04 o 
  -2   4   5      771.89      827.37      9.24 o 
  -1   4   5      169.84      164.32      8.00 o 
   0   4   5      125.74      130.18     11.35 o 
   1   4   5     3537.11     3555.33     39.30 o 
   2   4   5     2706.94     2744.67     33.92 o 
   3   4   5      408.70      418.68      9.43 o 
   4   4   5       67.30       68.01      5.86 o 
   5   4   5      139.39      134.70      6.91 o 
   6   4   5       27.88       22.63      4.84 o 
   7   4   5       48.86       42.42      6.35 o 
   8   4   5       69.38       48.07     19.98 o 
 -12   5   5       19.81       26.42     18.23 o 
 -11   5   5      403.59      452.43     34.23 o 
 -10   5   5      311.43      311.79     40.93 o 
  -9   5   5      138.53      141.39     18.23 o 
  -8   5   5      640.90      614.03     26.58 o 
  -7   5   5       31.87       24.41      3.26 o 
  -6   5   5     4231.89     4281.32    105.31 o 
  -5   5   5       12.38       12.08      3.43 o 
  -4   5   5     1091.90     1062.76     29.32 o 
  -3   5   5     2286.62     2345.81     45.22 o 
  -2   5   5        7.25        7.04      1.66 o 
  -1   5   5     1933.84     1946.41     48.18 o 
   0   5   5      557.88      536.28     19.53 o 
   1   5   5     3002.92     3173.99     59.53 o 
   2   5   5      624.01      595.97     15.38 o 
   3   5   5        3.88        3.93      2.24 o 
   4   5   5      327.70      325.93      9.50 o 
   5   5   5       44.03       54.34      6.88 o 
   6   5   5     1039.97     1094.00     22.77 o 
   7   5   5       80.50       71.20      8.19 o 
 -12   6   5        1.90        5.95     14.51 o 
 -11   6   5       16.16        1.86     18.23 o 
 -10   6   5      451.81      481.83     30.14 o 
  -9   6   5      588.38      577.19     18.79 o 
  -8   6   5       12.90       10.07      3.68 o 
  -7   6   5       30.10       33.06      3.06 o 
  -6   6   5      604.28      538.01     10.33 o 
  -5   6   5     4226.22     4079.72     88.92 o 
  -4   6   5     5163.85     5136.44     83.10 o 
  -3   6   5       61.32       46.86     13.94 o 
  -2   6   5       24.43       21.77      4.86 o 
  -1   6   5     1559.43     1722.33    131.34 o 
   0   6   5      162.03      155.38     24.56 o 
   1   6   5     1844.93     1813.22     33.94 o 
   2   6   5      746.80      715.23     21.67 o 
   3   6   5       41.11       39.61      9.13 o 
   4   6   5       92.64      109.76     14.14 o 
   5   6   5      100.46       70.46     41.11 o 
   6   6   5        2.06        2.23     13.39 o 
   7   6   5      439.51      460.62     41.67 o 
 -12   7   5       15.30       28.28     29.02 o 
 -11   7   5      113.06      128.36     22.70 o 
 -10   7   5      108.89       94.61      7.61 o 
  -9   7   5       58.59       51.44      3.63 o 
  -8   7   5     1529.59     1519.04     22.00 o 
  -7   7   5      171.67      172.33      8.04 o 
  -6   7   5      655.47      655.86     14.32 o 
  -5   7   5      358.10      344.20      9.37 o 
  -4   7   5        0.21       -0.39      2.75 o 
  -3   7   5      608.22      584.56     16.56 o 
  -2   7   5      707.56      724.42     24.56 o 
  -1   7   5      976.76      902.28    107.71 o 
   0   7   5      413.32      373.97     17.12 o 
   1   7   5      367.30      383.87     15.44 o 
   2   7   5       49.90       57.89     10.99 o 
   3   7   5      961.24      514.99    470.11 o 
   4   7   5       38.66       42.42     13.39 o 
   5   7   5        4.46       -1.86      8.56 o 
   6   7   5      186.45      189.38     21.21 o 
 -12   8   5        2.36       -1.12     11.53 o 
 -11   8   5       26.97       30.51     15.63 o 
 -10   8   5      113.50      101.28      6.11 o 
  -9   8   5      117.98      143.42     22.59 o 
  -8   8   5        0.59        1.86      3.29 o 
  -7   8   5      431.14      414.70     10.56 o 
  -6   8   5       56.54       64.50      4.97 o 
  -5   8   5       20.96       22.45      4.33 o 
  -4   8   5       37.60       27.54      5.09 o 
  -3   8   5      208.51      200.76     15.25 o 
  -2   8   5        1.47        5.95      7.81 o 
  -1   8   5      508.48      498.57     37.58 o 
   0   8   5     1578.05     1599.89     50.23 o 
   1   8   5       51.69       51.35     13.02 o 
   2   8   5      234.38      259.70     32.74 o 
   3   8   5       92.62       97.11     16.74 o 
   4   8   5      335.69      378.39     27.53 o 
   5   8   5       61.55       80.74     17.86 o 
 -12   9   5       63.63       53.95     20.09 o 
 -11   9   5        4.61        2.23     10.79 o 
 -10   9   5       71.77       81.99      9.10 o 
  -9   9   5      181.41      183.36      8.85 o 
  -8   9   5      650.64      635.45     18.60 o 
  -7   9   5     1834.91     1868.03     29.81 o 
  -6   9   5        4.44       10.12      3.88 o 
  -5   9   5       64.60       68.79      5.50 o 
  -4   9   5       39.83       39.99      3.84 o 
  -3   9   5      125.78      103.01     32.00 o 
  -2   9   5     1602.80     1669.47     52.09 o 
  -1   9   5      515.05      501.92     39.44 o 
   0   9   5       25.05       36.09     13.39 o 
   1   9   5       59.41       59.53     15.63 o 
   2   9   5       17.11       32.74     24.56 o 
   3   9   5      268.18      292.45     26.04 o 
   4   9   5      142.99      132.08     21.58 o 
 -12  10   5      197.08      207.99     28.28 o 
 -11  10   5       35.97       29.14      5.19 o 
 -10  10   5       24.86       28.87      5.70 o 
  -9  10   5      284.12      279.14     13.00 o 
  -8  10   5      158.33      156.02      9.99 o 
  -7  10   5       49.16       55.88      6.19 o 
  -6  10   5      291.72      306.54     14.81 o 
  -5  10   5      499.41      514.94     24.18 o 
  -4  10   5        1.63        2.60      3.72 o 
  -3  10   5      178.38      190.13     20.09 o 
  -2  10   5        5.54       12.65     11.53 o 
  -1  10   5      106.26      110.13     17.86 o 
   0  10   5      876.69      831.20     40.93 o 
   1  10   5      152.06      129.85     21.21 o 
   2  10   5       76.48       72.18     19.35 o 
   3  10   5       15.84       12.28     24.18 o 
 -11  11   5      172.79      153.22     15.86 o 
 -10  11   5       10.83        7.83      5.56 o 
  -9  11   5       58.23       48.00     12.28 o 
  -8  11   5       49.23       48.36      8.11 o 
  -7  11   5      300.90      307.90     15.04 o 
  -6  11   5        9.03        1.55     15.42 o 
  -5  11   5      158.61      134.69      7.81 o 
  -4  11   5       82.22       63.95      9.67 o 
  -3  11   5       30.53       31.63     14.51 o 
  -2  11   5      615.51      656.33     53.21 o 
  -1  11   5      239.55      228.45     27.16 o 
   0  11   5        1.49      -13.02     23.81 o 
   1  11   5       10.06       -7.44     14.14 o 
   2  11   5        7.95       -1.12     11.53 o 
 -10  12   5       38.15       38.43      8.88 o 
  -9  12   5       84.41       91.02     12.21 o 
  -8  12   5       17.41       18.98      8.56 o 
  -7  12   5       69.71       70.32     14.88 o 
  -6  12   5       58.19       55.07      7.44 o 
  -5  12   5      711.92      731.80     32.14 o 
  -4  12   5       68.75       82.60     19.35 o 
  -3  12   5       55.81       52.83     18.60 o 
  -2  12   5       67.87       64.37     21.21 o 
  -1  12   5       21.37       26.79     17.86 o 
   0  12   5      337.38      381.00     34.60 o 
  -9  13   5        7.47        3.91      7.77 o 
  -8  13   5        0.78       -3.72     11.16 o 
  -7  13   5      127.16       98.60     10.79 o 
  -6  13   5       15.77      309.52     49.67 o 
  -5  13   5       32.38       -1.12     11.53 o 
  -4  13   5       17.34       21.21     17.12 o 
  -3  13   5       15.50       21.95     29.02 o 
  -2  13   5      245.17      271.47     23.26 o 
   3 -13   6      218.45      393.65     62.14 o 
   4 -13   6        6.53      -23.44     23.44 o 
   5 -13   6       98.90      130.60     43.90 o 
   6 -13   6      189.20      218.78     30.88 o 
   7 -13   6       55.76       52.83     23.07 o 
   8 -13   6       62.12       57.67     36.83 o 
   3 -12   6       16.53       22.32     27.53 o 
   4 -12   6       14.74        4.09     13.39 o 
   5 -12   6      450.77      435.69     55.07 o 
   6 -12   6       16.98        4.84     14.14 o 
   7 -12   6      593.74      721.07     44.28 o 
   8 -12   6        0.60        9.67     14.51 o 
   9 -12   6       10.76       10.60     10.52 o 
  -1 -11   6      229.34      226.59     14.88 o 
   1 -11   6      196.45      398.11     32.37 o 
   2 -11   6      150.66      181.20     23.07 o 
   3 -11   6      157.20      472.15     53.21 o 
   4 -11   6        3.28       -4.46     12.28 o 
   5 -11   6      435.28      456.16     31.63 o 
   6 -11   6      636.32      682.00     55.81 o 
   7 -11   6      134.17      179.34     24.18 o 
   8 -11   6       26.83       20.46     15.25 o 
   9 -11   6       90.12       98.41     18.65 o 
  10 -11   6        0.13      -13.47     13.47 o 
  -2 -10   6       88.81       77.39     10.79 o 
  -1 -10   6      275.42      244.45     14.88 o 
   0 -10   6       45.85      461.36     46.88 o 
   1 -10   6      194.30      248.54     24.56 o 
   2 -10   6      825.07      862.83     39.07 o 
   3 -10   6      159.95      172.27     34.23 o 
   4 -10   6      131.59      107.90     18.98 o 
   5 -10   6        3.38        0.00      7.07 o 
   6 -10   6       39.33       29.77     14.14 o 
   7 -10   6      570.49      618.75     33.86 o 
   8 -10   6       69.76       98.97     17.86 o 
   9 -10   6       43.05       55.32     12.06 o 
  10 -10   6      156.84      194.78     23.25 o 
  11 -10   6       72.66       78.26     13.52 o 
  -5  -9   6       26.65       45.32      9.58 o 
  -4  -9   6        0.82       -3.05      6.79 o 
  -3  -9   6      105.76      110.13     11.53 o 
  -2  -9   6      262.37      250.76     12.84 o 
   1  -9   6      232.36      221.01     20.09 o 
   2  -9   6      302.02      293.93     23.44 o 
   3  -9   6       73.66       62.88     14.88 o 
   4  -9   6     2157.74     2101.81     80.74 o 
   5  -9   6       13.59       17.49     17.86 o 
   6  -9   6        4.21        2.73      6.03 o 
   7  -9   6      101.11      103.95     13.50 o 
   8  -9   6       15.48       21.77     10.14 o 
   9  -9   6       24.69       28.28      7.78 o 
  10  -9   6       16.54       24.04      8.33 o 
  11  -9   6        8.74        9.84      8.74 o 
  -6  -8   6      161.74      159.15      9.80 o 
  -5  -8   6       73.80       67.70     14.46 o 
  -4  -8   6        7.10       -1.12      5.95 o 
  -3  -8   6     1226.35     1248.30     23.42 o 
  -2  -8   6       30.04       33.18      6.57 o 
  -1  -8   6       62.86      132.46     15.63 o 
   0  -8   6      194.44      385.83     33.86 o 
   1  -8   6       14.54       16.00      9.67 o 
   2  -8   6     1321.59     1517.67     65.11 o 
   3  -8   6     1029.34     1027.63     26.80 o 
   4  -8   6     1074.19     1078.90     26.31 o 
   5  -8   6      135.97      148.82     13.62 o 
   6  -8   6      175.98      193.48     12.37 o 
   7  -8   6      432.85      420.45     16.84 o 
   8  -8   6       13.51        7.38      7.89 o 
   9  -8   6      331.51      344.38     13.89 o 
  10  -8   6      302.30      310.57     21.99 o 
  11  -8   6        3.69        5.83      6.55 o 
  -7  -7   6      385.62      371.28     16.57 o 
  -6  -7   6        1.03       -1.84      4.57 o 
  -5  -7   6       22.56       25.61      6.44 o 
  -4  -7   6       17.19       20.29      8.11 o 
  -3  -7   6        7.09        6.60      4.82 o 
  -2  -7   6      545.93      581.59     15.62 o 
  -1  -7   6      149.36      144.36     21.58 o 
   0  -7   6        8.89       23.07      8.93 o 
   1  -7   6      545.18      538.75     23.44 o 
   2  -7   6      251.95      224.15     11.97 o 
   3  -7   6      367.47      348.21     14.06 o 
   4  -7   6     1653.29     1698.10     38.08 o 
   5  -7   6      879.69      893.44     22.22 o 
   6  -7   6       14.40       16.72      6.44 o 
   7  -7   6      403.97      388.58     17.89 o 
   8  -7   6      225.09      213.41     47.66 o 
   9  -7   6      100.83       86.11     10.36 o 
  10  -7   6      372.99      375.66     16.94 o 
  11  -7   6        5.70        0.86      4.52 o 
  -8  -6   6      193.29      236.26     22.32 o 
  -7  -6   6      302.25      308.65     15.70 o 
  -6  -6   6      211.76      221.43     17.46 o 
  -5  -6   6      127.68      153.83     19.91 o 
  -4  -6   6      138.41      160.27     17.08 o 
  -3  -6   6     1645.08     1633.18     33.67 o 
  -2  -6   6       50.66      499.69     28.65 o 
  -1  -6   6      194.73      195.71     13.39 o 
   0  -6   6     2186.31     2226.83     54.32 o 
   1  -6   6       40.54       44.56      7.83 o 
   2  -6   6     2397.56     2310.67     44.34 o 
   3  -6   6     2455.94     2460.78     46.87 o 
   4  -6   6      799.71      838.23     19.60 o 
   5  -6   6      366.81      359.57     12.76 o 
   6  -6   6      558.08      567.33     18.93 o 
   7  -6   6      245.54      230.59     12.85 o 
   8  -6   6        4.04        9.00      5.43 o 
   9  -6   6      506.30      529.43     21.23 o 
  10  -6   6        0.58        0.51      5.96 o 
  11  -6   6       42.73       28.72      8.00 o 
  -8  -5   6        1.58       10.42     18.23 o 
  -7  -5   6      240.84      243.19     11.02 o 
  -6  -5   6        0.98        2.68      3.20 o 
  -5  -5   6      232.81      221.45      8.36 o 
  -4  -5   6      489.29      485.74     13.02 o 
  -3  -5   6      133.83      115.22      6.97 o 
  -2  -5   6     1452.12     1386.33     34.97 o 
  -1  -5   6     2293.38     2311.29     52.83 o 
   0  -5   6       16.18       10.03      4.18 o 
   1  -5   6      474.65      427.49     11.30 o 
   2  -5   6     2244.46     2241.97     36.83 o 
   3  -5   6     1147.11     1221.66     22.49 o 
   4  -5   6     4410.60     4390.28     75.00 o 
   5  -5   6     3304.61     3440.23     61.71 o 
   6  -5   6      533.47      515.53     14.03 o 
   7  -5   6      136.77      156.77     10.67 o 
   8  -5   6        0.04        1.14      3.63 o 
   9  -5   6        6.96        4.43      4.66 o 
  10  -5   6      332.07      304.49     21.52 o 
  11  -5   6      116.84      109.87     19.71 o 
  -9  -4   6       10.92       11.16     12.65 o 
  -8  -4   6       17.78       18.60     12.28 o 
  -7  -4   6      222.95      238.91     12.11 o 
  -6  -4   6       37.63       46.16      4.69 o 
  -5  -4   6        3.65        5.77      4.77 o 
  -4  -4   6     1301.54     1345.36     24.10 o 
  -3  -4   6      959.53      946.21     21.21 o 
  -2  -4   6      114.00      127.25     13.77 o 
  -1  -4   6     1062.11      997.28     17.76 o 
   0  -4   6      459.14      440.43     10.60 o 
   1  -4   6     2115.65     2178.56     66.60 o 
   2  -4   6     3748.62     3719.44     56.56 o 
   3  -4   6      105.77      121.65      6.70 o 
   4  -4   6       17.40       22.70      4.74 o 
   5  -4   6       43.99       53.66      7.04 o 
   6  -4   6      472.76      475.08     14.58 o 
   7  -4   6      229.92      238.44      9.74 o 
   8  -4   6       14.15       12.14      4.29 o 
   9  -4   6       10.52       11.25      6.43 o 
  10  -4   6       74.86       62.78      7.73 o 
  11  -4   6       51.34       57.30     19.35 o 
 -10  -3   6       19.89       27.53     15.63 o 
  -9  -3   6      289.89      339.33     27.16 o 
  -8  -3   6       48.86       43.31      3.47 o 
  -7  -3   6      291.65      310.22     10.98 o 
  -6  -3   6      376.73      352.21      7.86 o 
  -5  -3   6      602.83      624.17     10.18 o 
  -4  -3   6     1022.25     1015.48     17.68 o 
  -3  -3   6        7.91       17.04      4.38 o 
  -2  -3   6     3769.88     3647.17     53.00 o 
  -1  -3   6     4329.83     4450.23     97.30 o 
   0  -3   6     6129.41     6149.38     94.35 o 
   1  -3   6      115.24       85.59      5.26 o 
   2  -3   6        5.26        2.23      2.89 o 
   3  -3   6     1284.03     1209.17     20.39 o 
   4  -3   6      933.80      859.05     27.72 o 
   5  -3   6     1514.14     1459.10     38.88 o 
   6  -3   6       11.10        8.64      4.69 o 
   7  -3   6      210.56      213.68      9.13 o 
   8  -3   6      187.26      180.73      8.35 o 
   9  -3   6      478.07      442.55     14.52 o 
  10  -3   6       88.65       82.00     10.50 o 
  11  -3   6       21.12       23.81     24.93 o 
 -10  -2   6       26.44       39.07     16.37 o 
  -9  -2   6       42.75       66.97     17.12 o 
  -8  -2   6      536.85      497.98     28.11 o 
  -7  -2   6      288.00      285.51      9.09 o 
  -6  -2   6      430.24      414.75      7.36 o 
  -5  -2   6      551.86      568.34      9.40 o 
  -4  -2   6      675.46      587.00     10.94 o 
  -3  -2   6      552.27      624.66      8.85 o 
  -2  -2   6      947.68      875.34     22.51 o 
  -1  -2   6     2480.79     2468.82     34.33 o 
   0  -2   6      160.02      154.20      6.59 o 
   1  -2   6    13205.05    13672.81    219.68 o 
   2  -2   6      407.46      344.00     11.72 o 
   3  -2   6       29.50       31.29      4.21 o 
   4  -2   6        9.09       12.57      4.54 o 
   5  -2   6      422.66      452.40     17.30 o 
   6  -2   6      715.55      698.91     18.46 o 
   7  -2   6      400.34      372.53     11.20 o 
   8  -2   6     1236.38     1221.62     29.84 o 
   9  -2   6       91.07       60.73     27.08 o 
  10  -2   6        3.46        5.09      4.42 o 
  11  -2   6        0.12       -1.86     10.79 o 
 -11  -1   6       41.61       57.67     19.35 o 
 -10  -1   6       45.34       39.81     16.37 o 
  -9  -1   6      635.66      756.41     37.95 o 
  -8  -1   6       76.77       91.16     16.00 o 
  -7  -1   6        1.54        2.60      7.81 o 
  -6  -1   6      161.07      162.55      3.52 o 
  -5  -1   6       72.41       80.80      2.46 o 
  -4  -1   6     3537.18     3764.04     83.70 o 
  -3  -1   6     1969.85     1867.44     51.21 o 
  -2  -1   6     5071.23     4897.05    313.65 o 
  -1  -1   6       44.44       57.22      8.56 o 
   0  -1   6      209.04      187.72      6.14 o 
   1  -1   6        3.70       11.75      8.00 o 
   2  -1   6       16.70       19.80      4.25 o 
   3  -1   6     3611.80     3607.05     72.37 o 
   4  -1   6      345.82      342.39     10.25 o 
   5  -1   6      218.20      200.24     58.92 o 
   6  -1   6     1174.13     1197.90     21.97 o 
   7  -1   6      758.71      706.98     17.82 o 
   8  -1   6      878.52      880.73     32.28 o 
   9  -1   6      430.11      426.15     13.35 o 
  10  -1   6       22.78       12.07      8.82 o 
 -11   0   6       34.27       50.23     13.15 o 
 -10   0   6       25.01       26.04     10.52 o 
  -9   0   6      186.06      177.33     14.99 o 
  -8   0   6     1112.51     1151.96     43.90 o 
  -7   0   6      927.38      957.39     27.68 o 
  -6   0   6      779.94      791.71     18.68 o 
  -5   0   6       13.62        7.74      1.70 o 
  -4   0   6     4179.71     4138.38    141.22 o 
  -3   0   6       71.47       77.02      3.69 o 
  -2   0   6     4054.18     4058.06     53.54 o 
  -1   0   6       53.42       53.42      5.58 o 
   0   0   6      561.73      515.79      9.34 o 
   1   0   6     9181.12     8908.89    133.51 o 
   2   0   6     1426.69     1308.34     21.95 o 
   3   0   6      135.06      135.98      6.14 o 
   4   0   6     2051.00     2018.05     48.18 o 
   5   0   6       51.13       51.38      5.54 o 
   6   0   6     1791.34     1808.65     33.77 o 
   7   0   6     1121.67     1158.02     21.02 o 
   8   0   6      333.71      321.36     11.20 o 
   9   0   6       42.48       20.25     12.59 o 
  10   0   6       45.10       36.41     10.00 o 
 -11   1   6        1.14        0.28     10.72 o 
 -10   1   6      130.10      122.56     14.46 o 
  -9   1   6     1338.80     1416.63     75.16 o 
  -8   1   6      360.93      347.49     18.70 o 
  -7   1   6       15.18       14.30      6.44 o 
  -6   1   6      108.18      146.75      8.81 o 
  -5   1   6     1596.95     1701.49     20.14 o 
  -4   1   6       18.87       41.40      2.71 o 
  -3   1   6      578.42      568.18      7.73 o 
  -2   1   6       27.81       15.85      1.91 o 
  -1   1   6      259.92      257.10      6.03 o 
   0   1   6      251.69      247.44      8.93 o 
   1   1   6        6.08       -1.49      2.92 o 
   2   1   6     4831.64     5055.99    126.88 o 
   3   1   6      358.64      339.96      9.05 o 
   4   1   6     1538.39     1608.70     26.98 o 
   5   1   6       86.28       70.84      4.97 o 
   6   1   6       44.88       42.89      4.63 o 
   7   1   6       51.33       46.68      5.84 o 
   8   1   6      223.91      228.15      9.68 o 
   9   1   6      149.73      129.18     11.86 o 
  10   1   6       29.12       18.60     12.28 o 
 -12   2   6       46.50       39.44     19.72 o 
 -11   2   6       21.90       36.82     12.49 o 
 -10   2   6        0.26       -9.38     14.72 o 
  -9   2   6        9.58        8.64      8.00 o 
  -8   2   6      251.88      282.66     14.70 o 
  -7   2   6      270.52      259.13     11.71 o 
  -6   2   6      715.72      682.48     26.42 o 
  -5   2   6      455.27      494.60      5.84 o 
  -4   2   6     2487.15     2481.99     23.77 o 
  -3   2   6     4545.50     4794.65    111.07 o 
  -2   2   6       60.18       48.21      3.85 o 
  -1   2   6      519.64      448.11      8.41 o 
   0   2   6       27.55       32.75      4.28 o 
   1   2   6     7740.41     8152.65    193.85 o 
   2   2   6      101.28       99.45      5.51 o 
   3   2   6      321.08      310.92      8.27 o 
   4   2   6       57.64       66.41      5.17 o 
   5   2   6       91.38       86.95      6.11 o 
   6   2   6      688.68      696.93     24.19 o 
   7   2   6       62.79       58.07      7.34 o 
   8   2   6       13.11       15.28      7.77 o 
   9   2   6        7.24        3.01      4.16 o 
 -12   3   6       87.78       97.85     23.44 o 
 -11   3   6       86.91      103.54     15.39 o 
 -10   3   6      912.01      997.84     32.08 o 
  -9   3   6      115.49      126.81     13.01 o 
  -8   3   6      342.49      346.44     23.34 o 
  -7   3   6      792.19      826.76     23.24 o 
  -6   3   6      107.60      126.72      2.65 o 
  -5   3   6     7085.46     7139.15    155.20 o 
  -4   3   6      629.84      683.73      7.98 o 
  -3   3   6      840.09      844.32      9.27 o 
  -2   3   6     1479.46     1533.15     17.68 o 
  -1   3   6     7189.89     7117.24    136.18 o 
   0   3   6     2303.08     2285.99     48.00 o 
   1   3   6      176.66      168.77      8.46 o 
   2   3   6      207.81      182.47      6.19 o 
   3   3   6     1878.42     1968.93     46.23 o 
   4   3   6     3472.24     3428.89     83.03 o 
   5   3   6      107.10      106.36      7.83 o 
   6   3   6       22.96       21.14      5.89 o 
   7   3   6      125.81      119.24      8.11 o 
   8   3   6       19.43       13.87      5.47 o 
   9   3   6       61.27       49.42      7.07 o 
 -12   4   6       94.33      105.30     24.56 o 
 -11   4   6       33.59       35.72     17.86 o 
 -10   4   6      208.09      239.43     21.52 o 
  -9   4   6       11.54       16.92     10.60 o 
  -8   4   6        1.98       -0.93      5.52 o 
  -7   4   6      172.97      152.93      7.20 o 
  -6   4   6      654.78      635.27     19.86 o 
  -5   4   6        2.02        3.40      1.86 o 
  -4   4   6        2.63        3.73      1.85 o 
  -3   4   6        0.90        5.36      2.16 o 
  -2   4   6       85.60       95.90      3.77 o 
  -1   4   6     1174.28     1080.35     60.89 o 
   0   4   6     3031.67     2469.96    322.60 o 
   1   4   6       27.16       31.09      2.04 o 
   2   4   6     1390.26     1397.44     26.21 o 
   3   4   6       79.20       67.23      4.94 o 
   4   4   6      234.91      203.39      6.21 o 
   5   4   6      572.16      552.36     16.79 o 
   6   4   6     1016.54     1044.95     29.60 o 
   7   4   6       23.99       21.23      5.27 o 
   8   4   6        6.99       16.05      6.60 o 
 -12   5   6        0.27        4.09     14.14 o 
 -11   5   6      387.29      389.18     50.23 o 
 -10   5   6      646.59      700.23     36.83 o 
  -9   5   6      113.16      124.18     12.48 o 
  -8   5   6        9.58        9.79      2.45 o 
  -7   5   6      211.58      204.65      5.97 o 
  -6   5   6      342.05      370.16     13.67 o 
  -5   5   6     4560.74     4470.59    107.12 o 
  -4   5   6      729.98      782.72     12.67 o 
  -3   5   6        6.19        4.32      1.79 o 
  -2   5   6      982.83      991.38     12.94 o 
  -1   5   6     1494.94     1491.98     30.14 o 
   0   5   6     2357.71     2435.44     43.23 o 
   1   5   6     1890.56     1979.42     38.62 o 
   2   5   6      181.08      151.48     13.25 o 
   3   5   6        2.48        3.99      2.01 o 
   4   5   6     1537.35     1533.04     36.54 o 
   5   5   6       15.86       13.66      3.89 o 
   6   5   6       25.02       20.50      7.72 o 
   7   5   6      221.24      214.72     23.14 o 
 -12   6   6      249.36      310.30     49.86 o 
 -11   6   6       18.13       30.88     16.37 o 
 -10   6   6        9.68       12.28     12.65 o 
  -9   6   6       30.12       17.59      2.98 o 
  -8   6   6      178.15      161.40     27.84 o 
  -7   6   6       80.84       84.88      5.84 o 
  -6   6   6      242.84      231.58     12.49 o 
  -5   6   6      338.45      364.29     13.23 o 
  -4   6   6      758.83      549.11    209.66 o 
  -3   6   6      585.67      558.27     14.77 o 
  -2   6   6      305.97      310.63     10.52 o 
  -1   6   6      613.92      639.73     15.92 o 
   0   6   6     2412.93     2468.66     43.28 o 
   1   6   6        1.58        7.20      6.88 o 
   2   6   6      118.45      111.62     11.43 o 
   3   6   6        3.96        0.43      5.51 o 
   4   6   6       17.54       17.95      8.61 o 
   5   6   6      756.85      848.48     25.07 o 
   6   6   6      164.88       97.30     67.90 o 
   7   6   6        3.74        7.07     10.79 o 
 -12   7   6        1.43      -12.28     15.25 o 
 -11   7   6      148.76      172.27     23.44 o 
 -10   7   6      350.08      305.25     17.59 o 
  -9   7   6        5.22        3.83      3.50 o 
  -8   7   6        3.49       -3.26      5.08 o 
  -7   7   6       15.51       12.78      3.85 o 
  -6   7   6       10.80       16.02      5.29 o 
  -5   7   6     1377.78     1328.70     25.31 o 
  -4   7   6      156.77      149.55     11.91 o 
  -3   7   6      655.42      576.94    173.67 o 
  -2   7   6       70.00       67.46      7.76 o 
  -1   7   6       37.81       26.67     11.35 o 
   0   7   6      657.15      675.23     19.06 o 
   1   7   6      522.40      514.92     20.65 o 
   2   7   6      821.51      862.19     23.81 o 
   3   7   6      130.29      120.68     11.83 o 
   4   7   6      252.17      217.01     89.11 o 
   5   7   6        0.43       15.63     12.28 o 
   6   7   6        0.13      -12.65     12.65 o 
 -12   8   6       18.51       21.95     16.74 o 
 -11   8   6        4.42       13.39     22.32 o 
 -10   8   6        8.36        6.57      3.15 o 
  -9   8   6      369.69      382.24     12.23 o 
  -8   8   6      603.42      614.46     13.80 o 
  -7   8   6     2347.78     2363.32     34.70 o 
  -6   8   6        2.89        0.49      3.02 o 
  -5   8   6      662.63      637.52     16.31 o 
  -4   8   6       19.03       17.49      4.61 o 
  -3   8   6      341.83      373.18     29.77 o 
  -2   8   6      734.99      732.60     28.28 o 
  -1   8   6       27.28       24.93     11.16 o 
   0   8   6      796.14      572.31    378.02 o 
   1   8   6      175.32      179.34     29.39 o 
   2   8   6       55.56       45.76     14.51 o 
   3   8   6      307.05      338.95     25.67 o 
   4   8   6        1.46      -10.42     11.91 o 
   5   8   6      241.95      298.77     41.30 o 
 -12   9   6       38.66       38.70     18.23 o 
 -11   9   6      136.49      133.20     21.58 o 
 -10   9   6       29.36       34.23      5.78 o 
  -9   9   6       90.06      109.28     19.36 o 
  -8   9   6       13.03       13.38      4.74 o 
  -7   9   6      722.06      819.96    102.41 o 
  -6   9   6        1.41        6.76      4.27 o 
  -5   9   6       49.72       40.73      7.26 o 
  -4   9   6        3.97        2.78      2.46 o 
  -3   9   6      514.90      585.63     40.56 o 
  -2   9   6      119.22      106.78     16.00 o 
  -1   9   6      112.41      110.88     17.86 o 
   0   9   6       13.54        2.98      9.67 o 
   1   9   6      152.57      179.71     32.74 o 
   2   9   6      612.14      648.89     35.35 o 
   3   9   6      472.97      507.50     33.86 o 
   4   9   6       41.24       35.72     17.12 o 
 -11  10   6      147.73      152.55     22.32 o 
 -10  10   6       74.05       82.16      6.82 o 
  -9  10   6      178.75      198.69     28.59 o 
  -8  10   6      767.85      751.18     17.17 o 
  -7  10   6        1.78       -3.48      4.13 o 
  -6  10   6      200.47      195.68      9.41 o 
  -5  10   6      125.83      118.33      7.26 o 
  -4  10   6        8.71       11.87      3.83 o 
  -3  10   6       57.53       44.28     24.18 o 
  -2  10   6      928.36     1027.28     42.42 o 
  -1  10   6        1.18        3.35     10.79 o 
   0  10   6       28.23       38.70     16.00 o 
   1  10   6      271.75      258.59     43.90 o 
   2  10   6       87.69       79.25     20.46 o 
   3  10   6      218.92      214.68     27.91 o 
 -11  11   6      131.77      132.09     12.47 o 
 -10  11   6       36.58       28.37      6.92 o 
  -9  11   6       96.91       97.27      8.21 o 
  -8  11   6        0.24        3.40      5.18 o 
  -7  11   6        0.49       -1.86      4.33 o 
  -6  11   6      327.83      298.12     12.32 o 
  -5  11   6       75.20       56.41      4.94 o 
  -4  11   6      218.03      213.19     23.44 o 
  -3  11   6       26.64       23.07     23.44 o 
  -2  11   6        0.54        3.72     11.53 o 
  -1  11   6      666.49      654.84     58.04 o 
   0  11   6       13.85        1.49     11.16 o 
   1  11   6       60.42       80.37     21.58 o 
 -10  12   6       10.96       10.30      6.73 o 
  -9  12   6        2.44        6.21      5.40 o 
  -8  12   6      116.17      123.30     15.81 o 
  -7  12   6       46.25       22.39     16.68 o 
  -6  12   6       44.44       33.57      7.27 o 
  -5  12   6       13.43      169.75     33.67 o 
  -4  12   6        9.87       15.25     23.81 o 
  -3  12   6      262.26      313.28     28.28 o 
  -2  12   6      168.03      152.18     24.56 o 
  -1  12   6        2.22       10.79     15.25 o 
   0  12   6       49.27       39.81     20.84 o 
  -9  13   6        2.42        3.36      7.11 o 
  -8  13   6        0.12       -4.26      5.84 o 
  -7  13   6       19.11        3.35     12.28 o 
  -6  13   6      555.60      645.57     28.09 o 
  -5  13   6      152.31      157.13     20.79 o 
  -4  13   6       13.01       19.72     12.37 o 
  -3  13   6        0.47        1.49     12.28 o 
  -2  13   6       21.04       -5.21     25.30 o 
   1 -13   7      202.27      330.77     59.90 o 
   2 -13   7       38.08       51.35     23.81 o 
   3 -13   7       52.18       38.92     34.42 o 
   4 -13   7      465.19      552.52     66.97 o 
   5 -13   7       93.79      102.69     26.04 o 
   6 -13   7      119.80      101.20     43.90 o 
   7 -13   7      184.49      224.36     33.11 o 
   8 -13   7       44.38       60.28     23.07 o 
   2 -12   7       54.83       39.81     20.09 o 
   3 -12   7       59.92       63.62     21.95 o 
   4 -12   7        7.97       -7.81     24.18 o 
   5 -12   7       54.52       50.60     21.21 o 
   6 -12   7      375.60      430.85     36.46 o 
   7 -12   7      106.23      109.39     40.93 o 
   8 -12   7       14.32       21.95     17.49 o 
   9 -12   7       52.63       70.02     15.38 o 
  -1 -11   7      358.76      316.63     18.23 o 
   1 -11   7      444.89      510.48     54.32 o 
   2 -11   7       96.04       89.30     21.21 o 
   3 -11   7       12.07        7.07     13.39 o 
   4 -11   7     1024.49      999.37     48.00 o 
   5 -11   7       10.31      -10.79     14.88 o 
   6 -11   7        3.36       14.14     14.88 o 
   7 -11   7        3.32        1.49     10.79 o 
   8 -11   7        2.86       -1.12     10.42 o 
   9 -11   7      134.39      140.94     17.31 o 
  10 -11   7      106.17      137.24     37.95 o 
  -4 -10   7       28.11        1.86      9.30 o 
  -3 -10   7        4.20        5.95     11.53 o 
  -2 -10   7      352.44      348.11     15.54 o 
  -1 -10   7      405.57      405.18     28.65 o 
   0 -10   7      449.24      434.20     29.02 o 
   1 -10   7      135.18      221.38     37.58 o 
   2 -10   7        1.92       -0.37      8.93 o 
   3 -10   7        7.68       -4.09     11.53 o 
   4 -10   7      122.30      115.71     18.98 o 
   5 -10   7      156.06      198.68     34.97 o 
   6 -10   7        1.96       18.60     21.95 o 
   7 -10   7      237.40      272.35     39.81 o 
   8 -10   7        3.16       -3.72     18.23 o 
   9 -10   7       32.07       28.92     14.44 o 
  10 -10   7       12.82       13.75     11.55 o 
  -5  -9   7       54.21       50.43     11.72 o 
  -4  -9   7      259.14      279.85     18.79 o 
  -3  -9   7      157.87      181.98     11.80 o 
  -2  -9   7        1.26       -3.55      5.29 o 
  -1  -9   7       17.22       23.44     12.28 o 
   0  -9   7      150.36      145.48     18.60 o 
   1  -9   7      186.16      360.16     40.18 o 
   2  -9   7      157.13      180.08     20.09 o 
   3  -9   7       22.17       18.23     20.09 o 
   4  -9   7      173.76      171.54     14.29 o 
   5  -9   7      107.15      106.58     11.71 o 
   6  -9   7       40.08       36.90     11.56 o 
   7  -9   7       42.91       30.90     11.20 o 
   8  -9   7      223.75      238.97     18.51 o 
   9  -9   7      436.50      492.11     23.19 o 
  10  -9   7       14.54        8.06      6.32 o 
  11  -9   7        0.14       -0.11      6.05 o 
  -6  -8   7        7.60       13.03      8.95 o 
  -5  -8   7       63.32      112.20     63.81 o 
  -4  -8   7        8.86       10.05      7.64 o 
  -3  -8   7       33.17       36.41      7.60 o 
  -2  -8   7     1832.97     1836.71     37.66 o 
  -1  -8   7       70.43       68.46     13.02 o 
   0  -8   7       71.31       61.76     21.95 o 
   1  -8   7       15.57       21.21     10.79 o 
   2  -8   7      815.00      839.01     34.97 o 
   3  -8   7     3138.42     3064.95     59.05 o 
   4  -8   7       15.60       18.42      7.63 o 
   5  -8   7       59.06       51.60      9.20 o 
   6  -8   7       58.30       62.68     11.49 o 
   7  -8   7      796.95      856.33     28.93 o 
   8  -8   7       33.07       43.17     11.21 o 
   9  -8   7       35.03       21.77      9.98 o 
  10  -8   7        9.70       16.75      6.93 o 
  11  -8   7       12.05        5.37      8.60 o 
  -7  -7   7      137.47      136.39     16.35 o 
  -6  -7   7       42.00       38.12      7.47 o 
  -5  -7   7        2.59      231.21     17.72 o 
  -4  -7   7     2764.96     2711.61     42.45 o 
  -3  -7   7      912.59      886.74     49.35 o 
  -2  -7   7       37.36       41.67     10.42 o 
  -1  -7   7       14.00       17.86      9.30 o 
   0  -7   7      224.59      238.87     18.23 o 
   1  -7   7      300.73      321.16     13.41 o 
   2  -7   7     1242.34     1257.64     28.12 o 
   3  -7   7     3725.01     3758.79     71.89 o 
   4  -7   7      161.70      169.69     13.52 o 
   5  -7   7      157.36      150.30     17.23 o 
   6  -7   7       26.35       23.77      7.35 o 
   7  -7   7        7.89        9.88      6.25 o 
   8  -7   7      616.85      658.89     23.92 o 
   9  -7   7      346.59      367.51     17.60 o 
  10  -7   7        2.05        2.08      6.54 o 
  11  -7   7       64.54       51.35      9.46 o 
  -8  -6   7      166.77      176.36     21.21 o 
  -7  -6   7      246.51      246.92     13.01 o 
  -6  -6   7       59.36       86.68     14.38 o 
  -5  -6   7      176.81      307.33    115.71 o 
  -4  -6   7      130.28      151.85     18.42 o 
  -3  -6   7     1045.41     1022.81     22.36 o 
  -2  -6   7     2426.34     2495.09     74.41 o 
  -1  -6   7      593.31      517.17     20.84 o 
   0  -6   7      654.85      603.64     16.44 o 
   1  -6   7     1001.77      904.34     19.99 o 
   2  -6   7     1015.52     1021.45     26.42 o 
   3  -6   7     3277.21     3279.16     61.03 o 
   4  -6   7     2738.55     2737.33     58.01 o 
   5  -6   7       87.69      109.61      9.07 o 
   6  -6   7      323.69      319.97     13.28 o 
   7  -6   7     1138.19     1141.29     32.00 o 
   8  -6   7       22.90       10.87      6.91 o 
   9  -6   7      156.69      132.03     11.55 o 
  10  -6   7       12.59       10.74      5.87 o 
  11  -6   7       76.66       41.59     11.53 o 
  -8  -5   7      150.11      174.13     21.21 o 
  -7  -5   7       36.25       58.61     10.31 o 
  -6  -5   7        2.48        5.47      7.27 o 
  -5  -5   7       65.83       69.56      5.46 o 
  -4  -5   7      839.97      898.62     19.80 o 
  -3  -5   7        3.46        6.69      5.12 o 
  -2  -5   7       62.31       64.00      9.30 o 
  -1  -5   7      906.05      974.35     26.31 o 
   0  -5   7        9.55       10.79      4.47 o 
   1  -5   7      817.21      775.21     16.84 o 
   2  -5   7       99.28      100.32      8.90 o 
   3  -5   7       13.37        1.12      4.95 o 
   4  -5   7      499.92      539.94     14.99 o 
   5  -5   7       29.67       20.86      6.18 o 
   6  -5   7      448.99      433.22     20.33 o 
   7  -5   7       47.21       40.89      8.28 o 
   8  -5   7      328.04      357.95     12.05 o 
   9  -5   7       68.11       63.44      9.25 o 
  10  -5   7       16.94       15.15      6.59 o 
  11  -5   7        1.05        2.80      7.06 o 
  -9  -4   7       22.12       34.60     15.63 o 
  -8  -4   7      173.01      183.80     21.21 o 
  -7  -4   7      158.46      172.64      9.56 o 
  -6  -4   7       38.06       39.07      4.04 o 
  -5  -4   7       24.51       23.94      5.30 o 
  -4  -4   7      214.36      182.35     10.10 o 
  -3  -4   7      178.81      162.77      9.20 o 
  -2  -4   7     5390.67     5285.70     85.30 o 
  -1  -4   7     1116.70     1109.67     26.42 o 
   0  -4   7      545.01      583.44     14.37 o 
   1  -4   7      572.57      539.07     12.49 o 
   2  -4   7       16.11       14.26      5.50 o 
   3  -4   7      869.32      807.45     16.84 o 
   4  -4   7     1467.89     1465.06     29.39 o 
   5  -4   7     1219.25     1236.53     37.95 o 
   6  -4   7     1138.75     1125.03     29.77 o 
   7  -4   7       18.01       15.46      6.60 o 
   8  -4   7       21.51       20.23      6.39 o 
   9  -4   7      361.27      342.24     14.50 o 
  10  -4   7      126.09      109.59     12.63 o 
  11  -4   7      116.98       71.00     16.56 o 
  -9  -3   7       29.28       35.35     25.67 o 
  -8  -3   7      148.68      142.20      6.30 o 
  -7  -3   7        1.68        1.22      2.43 o 
  -6  -3   7      488.92      506.93     10.05 o 
  -5  -3   7     1137.49     1170.37     17.48 o 
  -4  -3   7      880.47      862.49     26.04 o 
  -3  -3   7     1003.29     1010.04     14.14 o 
  -2  -3   7      247.74      240.17      7.10 o 
  -1  -3   7      551.02      525.10     10.65 o 
   0  -3   7     7826.27     8033.03    124.13 o 
   1  -3   7     6539.82     6218.35     94.56 o 
   2  -3   7      819.60      893.60     16.74 o 
   3  -3   7     1657.80     1635.08     63.07 o 
   4  -3   7       28.63       50.83      5.65 o 
   5  -3   7       59.85       71.87      8.26 o 
   6  -3   7     1259.26     1254.25     35.53 o 
   7  -3   7      192.70      198.69     11.07 o 
   8  -3   7       62.85       77.21      6.59 o 
   9  -3   7       23.27       13.81      8.50 o 
  10  -3   7       65.24       31.94     16.50 o 
  11  -3   7       33.66       47.62     18.60 o 
 -10  -2   7      188.37      286.49     42.79 o 
  -9  -2   7       50.13       56.55     27.91 o 
  -8  -2   7        9.35       15.63     19.72 o 
  -7  -2   7      242.01      261.46     10.02 o 
  -6  -2   7     1026.48     1032.23     14.29 o 
  -5  -2   7      749.16      705.36     15.55 o 
  -4  -2   7        7.59        3.35      3.68 o 
  -3  -2   7      332.88      315.76      7.73 o 
  -2  -2   7     1523.47     1547.51     33.30 o 
  -1  -2   7     3724.55     3832.87    132.27 o 
   0  -2   7      998.81      929.66     15.65 o 
   1  -2   7       21.41       23.27      4.07 o 
   2  -2   7     2057.39     1901.66     37.39 o 
   3  -2   7       68.55       48.54      6.13 o 
   4  -2   7      213.91      205.36      9.50 o 
   5  -2   7      186.10      193.36     11.53 o 
   6  -2   7      262.15      263.53     75.57 o 
   7  -2   7      229.17      220.49      9.87 o 
   8  -2   7      272.52      261.87     11.12 o 
   9  -2   7        8.42        8.09      4.10 o 
  10  -2   7        7.29        4.56      3.87 o 
 -10  -1   7       27.99       19.72     24.18 o 
  -9  -1   7       13.60        3.72     18.23 o 
  -8  -1   7      147.15      205.01     32.37 o 
  -7  -1   7       11.76       18.23     17.12 o 
  -6  -1   7     2610.42     2657.05     30.84 o 
  -5  -1   7     2481.43     2586.53     38.80 o 
  -4  -1   7      111.66      118.62      4.75 o 
  -3  -1   7      703.57      681.78     26.19 o 
  -2  -1   7      606.73      556.75      9.47 o 
  -1  -1   7      737.89      668.36     12.60 o 
   0  -1   7     3107.81     2966.57     57.86 o 
   1  -1   7     5319.60     5052.41     76.11 o 
   2  -1   7       23.77       22.63      6.67 o 
   3  -1   7     1236.66     1313.62     23.86 o 
   4  -1   7     1283.82     1226.66     22.14 o 
   5  -1   7      521.35      511.18     29.95 o 
   6  -1   7     1626.07     1622.99     52.71 o 
   7  -1   7     1152.85     1115.81     23.32 o 
   8  -1   7      764.30      728.30     17.65 o 
   9  -1   7       82.09       76.57      6.93 o 
  10  -1   7       42.11       21.96     17.10 o 
 -11   0   7        5.35        0.00     15.25 o 
 -10   0   7      202.09      226.59     39.81 o 
  -9   0   7      244.24      259.13     16.67 o 
  -8   0   7      129.61      127.85     12.48 o 
  -7   0   7     1218.79     1194.50     34.60 o 
  -6   0   7       55.87       51.27      9.67 o 
  -5   0   7     3641.60     3828.38     59.76 o 
  -4   0   7      766.52      769.46     21.30 o 
  -3   0   7     1619.28     1665.46     31.64 o 
  -2   0   7       18.28       19.18      4.09 o 
  -1   0   7     6411.76     6008.08     85.64 o 
   0   0   7      515.15      506.24      9.73 o 
   1   0   7        3.73        6.45      3.66 o 
   2   0   7     7760.46     7665.91    204.82 o 
   3   0   7        4.52        3.59      3.28 o 
   4   0   7       31.22       31.52      5.88 o 
   5   0   7       56.50       54.48      4.78 o 
   6   0   7     1382.66     1372.17     25.17 o 
   7   0   7      480.71      466.93     11.91 o 
   8   0   7      288.68      290.93     10.20 o 
   9   0   7       16.39        7.97      6.19 o 
  10   0   7       14.52        4.16      4.52 o 
 -11   1   7        1.05        6.37     10.90 o 
 -10   1   7        1.06       -1.37     11.53 o 
  -9   1   7      256.41      250.75     20.79 o 
  -8   1   7      114.51      107.07     13.96 o 
  -7   1   7      121.09      138.43     12.72 o 
  -6   1   7     1087.05     1173.93     23.94 o 
  -5   1   7     1981.41     1871.40     28.71 o 
  -4   1   7       21.92       16.75      1.81 o 
  -3   1   7     1220.06     1151.08     30.28 o 
  -2   1   7       38.34       31.60      3.54 o 
  -1   1   7      283.45      322.50      7.20 o 
   0   1   7     4463.36     4391.03     62.45 o 
   1   1   7     8019.72     8129.01    161.85 o 
   2   1   7      120.81      116.52      6.03 o 
   3   1   7       73.44       98.15      7.46 o 
   4   1   7       78.40       64.60      4.64 o 
   5   1   7      675.09      654.75     14.82 o 
   6   1   7      505.52      526.40     21.33 o 
   7   1   7      182.39      166.35      7.78 o 
   8   1   7        1.02        3.85      3.98 o 
   9   1   7       55.75       40.26      6.45 o 
 -12   2   7       77.67       79.51     16.31 o 
 -11   2   7       19.40       21.21     13.59 o 
 -10   2   7      510.17      565.84     31.44 o 
  -9   2   7      170.36      167.50     14.56 o 
  -8   2   7     1104.83     1194.89     33.17 o 
  -7   2   7       21.20       24.44      8.04 o 
  -6   2   7       38.44       51.83      8.04 o 
  -5   2   7      893.12      852.02     15.20 o 
  -4   2   7       61.00       56.87      2.61 o 
  -3   2   7     1073.26      988.97     13.20 o 
  -2   2   7      783.99      839.46     11.80 o 
  -1   2   7       52.56       69.58      5.23 o 
   0   2   7       30.02       49.34      4.34 o 
   1   2   7       39.10       28.74      4.34 o 
   2   2   7     2507.10     2487.42     67.16 o 
   3   2   7     1302.01     1209.72     63.90 o 
   4   2   7     1334.08     1260.54     38.86 o 
   5   2   7        1.00        4.98      3.50 o 
   6   2   7      176.49      190.65      8.02 o 
   7   2   7      119.36      118.29      7.36 o 
   8   2   7        6.00        2.20      3.85 o 
   9   2   7       19.48       13.97      5.49 o 
 -12   3   7        8.26       14.85     11.50 o 
 -11   3   7       49.06       52.44     13.80 o 
 -10   3   7       70.69       75.97     16.28 o 
  -9   3   7        1.68       -1.49     12.23 o 
  -8   3   7      188.55      205.31     16.93 o 
  -7   3   7      277.54      286.92     12.36 o 
  -6   3   7      415.29      408.62     10.15 o 
  -5   3   7     2441.48     2495.07     25.83 o 
  -4   3   7        0.80        6.33      2.09 o 
  -3   3   7      297.83      273.37      5.22 o 
  -2   3   7      177.47      183.44      4.24 o 
  -1   3   7     1239.49     1142.01     18.54 o 
   0   3   7    11482.24    11577.43    191.65 o 
   1   3   7      610.92      667.88     20.65 o 
   2   3   7      308.37      291.15      8.20 o 
   3   3   7        5.78       11.81      2.73 o 
   4   3   7      241.97      268.49      9.57 o 
   5   3   7     1869.29     1845.95     52.03 o 
   6   3   7       36.87       33.10      5.03 o 
   7   3   7       11.01       12.00      5.27 o 
   8   3   7        7.87        5.98      6.30 o 
 -12   4   7       50.03       50.97     20.84 o 
 -11   4   7      345.07      365.83     26.47 o 
 -10   4   7      176.22      198.52     16.81 o 
  -9   4   7      109.23      109.36     12.60 o 
  -8   4   7      447.85      470.62     48.55 o 
  -7   4   7       10.81       11.98      2.07 o 
  -6   4   7      866.41      873.62     18.77 o 
  -5   4   7      737.73      760.59     12.62 o 
  -4   4   7     1701.71     1818.03     20.27 o 
  -3   4   7    10267.92    10305.97    133.89 o 
  -2   4   7     4719.06     4724.50     56.09 o 
  -1   4   7      207.58      196.86      5.52 o 
   0   4   7     1381.52     1440.50     27.95 o 
   1   4   7       41.07       33.63      3.82 o 
   2   4   7      619.43      608.10     15.38 o 
   3   4   7     2761.71     2703.85     67.01 o 
   4   4   7      259.35      282.23      7.67 o 
   5   4   7        1.35        3.00      3.14 o 
   6   4   7        9.30        6.46      4.43 o 
   7   4   7        1.57        0.22      3.75 o 
   8   4   7       22.79       11.74      7.02 o 
 -12   5   7       18.01       24.56     17.86 o 
 -11   5   7       51.86       55.44     18.98 o 
 -10   5   7       81.43      112.86     14.59 o 
  -9   5   7        8.36        5.34      9.01 o 
  -8   5   7       45.06       49.58      3.06 o 
  -7   5   7     1458.28     1456.38     31.02 o 
  -6   5   7       60.74       66.77      4.41 o 
  -5   5   7      338.70      320.09     11.98 o 
  -4   5   7       15.56       12.20      2.51 o 
  -3   5   7      108.58      125.23      5.21 o 
  -2   5   7     5945.84     6095.46     74.59 o 
  -1   5   7     1175.98     1194.88     22.34 o 
   0   5   7     1299.95     1210.78     26.55 o 
   1   5   7      294.49      272.31     11.54 o 
   2   5   7      822.99      829.79     18.52 o 
   3   5   7        1.14        2.68      2.96 o 
   4   5   7      193.01      180.79      8.78 o 
   5   5   7      698.54      755.93     35.46 o 
   6   5   7      198.45      211.91     12.05 o 
   7   5   7       23.11       15.31      6.65 o 
 -12   6   7       64.47       52.09     20.46 o 
 -11   6   7       79.55       68.09     31.63 o 
 -10   6   7       24.16       18.60     13.39 o 
  -9   6   7      159.84      139.15      7.52 o 
  -8   6   7      450.08      503.31     22.74 o 
  -7   6   7       46.76       47.05      4.21 o 
  -6   6   7      612.07      629.91     31.57 o 
  -5   6   7      219.21      225.91      7.73 o 
  -4   6   7       57.90       62.25      3.69 o 
  -3   6   7     1786.17     1804.67     35.66 o 
  -2   6   7     2202.61     2238.36    111.99 o 
  -1   6   7      213.86      224.14     12.51 o 
   0   6   7      623.51      643.73     17.75 o 
   1   6   7      223.36      234.51     14.32 o 
   2   6   7      114.54      143.05     10.78 o 
   3   6   7      309.77      362.30     15.76 o 
   4   6   7       86.79       86.04     10.59 o 
   5   6   7       21.46       30.88     14.47 o 
   6   6   7        8.50        3.35      8.28 o 
 -12   7   7       17.21       23.07     27.53 o 
 -11   7   7        8.38        9.67     13.39 o 
 -10   7   7      459.34      394.24     35.11 o 
  -9   7   7      360.30      362.09     11.47 o 
  -8   7   7     2148.97     2200.06     34.15 o 
  -7   7   7      317.94      311.34      9.82 o 
  -6   7   7        1.85        2.02      3.77 o 
  -5   7   7      295.50      301.70      9.03 o 
  -4   7   7      121.96      113.55     30.50 o 
  -3   7   7       28.14       43.53      8.28 o 
  -2   7   7     1289.56     1260.45     29.93 o 
  -1   7   7     1477.69     1475.77     39.07 o 
   0   7   7        4.39       -1.50      5.77 o 
   1   7   7        9.37        9.32      7.63 o 
   2   7   7        2.66       -1.03      6.75 o 
   3   7   7       69.62       67.11     10.39 o 
   4   7   7      149.25      198.46     21.77 o 
   5   7   7      209.69      145.91     94.51 o 
 -12   8   7       19.35       18.98     26.42 o 
 -11   8   7       36.39       45.76     16.74 o 
 -10   8   7       88.64       87.23      5.46 o 
  -9   8   7      118.02      153.44     19.68 o 
  -8   8   7       24.33       21.92      4.52 o 
  -7   8   7      621.34      594.49     15.78 o 
  -6   8   7      868.25      819.33     17.69 o 
  -5   8   7      333.03      338.23      9.84 o 
  -4   8   7      637.19      649.74     14.79 o 
  -3   8   7      320.51      326.68     18.98 o 
  -2   8   7      215.78      221.10     14.98 o 
  -1   8   7      400.21      402.45     17.08 o 
   0   8   7      146.93      143.54     14.98 o 
   1   8   7      202.91      244.85     24.18 o 
   2   8   7      193.08      223.10     15.25 o 
   3   8   7      124.83       -0.74      9.67 o 
   4   8   7      115.00      135.80     20.84 o 
   5   8   7      106.18      146.22     22.70 o 
 -12   9   7        0.16       -5.95     13.39 o 
 -11   9   7       18.13       25.67     14.88 o 
 -10   9   7      101.16       87.38      5.91 o 
  -9   9   7      205.76      216.49      8.87 o 
  -8   9   7      353.31      343.95     11.24 o 
  -7   9   7      133.07      128.49      8.67 o 
  -6   9   7      560.21      579.97     32.93 o 
  -5   9   7      463.12      468.10     16.00 o 
  -4   9   7       50.04       56.93     12.28 o 
  -3   9   7      685.14      736.69     31.25 o 
  -2   9   7       33.42       16.37     18.23 o 
  -1   9   7       41.63       49.49     14.51 o 
   0   9   7      560.65      565.54     47.25 o 
   1   9   7       20.14       21.21     14.14 o 
   2   9   7        9.57       14.51     13.77 o 
   3   9   7       35.13       16.37     24.56 o 
   4   9   7        7.53       -5.95     13.39 o 
 -11  10   7      104.45      129.85     21.58 o 
 -10  10   7       18.59       23.60      5.78 o 
  -9  10   7      163.34      154.78     13.39 o 
  -8  10   7       89.78       84.47      7.54 o 
  -7  10   7       33.81       31.12      5.73 o 
  -6  10   7      200.64      222.45     26.97 o 
  -5  10   7       53.61       63.98      5.39 o 
  -4  10   7     1044.83     1039.19     40.18 o 
  -3  10   7        1.02       10.79     11.53 o 
  -2  10   7      103.48       85.58     29.77 o 
  -1  10   7      359.15      354.95     28.65 o 
   0  10   7        2.45       -5.95     20.46 o 
   1  10   7     1032.22     1074.16     50.60 o 
   2  10   7      424.48      453.92     35.35 o 
 -11  11   7       13.46       12.30      6.54 o 
 -10  11   7        1.45        6.90      5.64 o 
  -9  11   7      301.27      295.28     12.85 o 
  -8  11   7        1.74       -0.11      3.45 o 
  -7  11   7        4.88       12.49      5.94 o 
  -6  11   7      260.10      221.56     19.91 o 
  -5  11   7        3.78       59.71     62.69 o 
  -4  11   7      101.62      113.11     18.98 o 
  -3  11   7       86.48      111.99     19.72 o 
  -2  11   7        1.63       -0.37      8.93 o 
  -1  11   7       69.07       74.04     21.58 o 
   0  11   7      220.21      212.08     29.39 o 
   1  11   7       19.80      -11.16     16.00 o 
 -10  12   7        2.08        6.53      6.54 o 
  -9  12   7        1.43        6.81      5.99 o 
  -8  12   7        2.97        0.60      4.31 o 
  -7  12   7        5.02        1.32      4.19 o 
  -6  12   7      184.80      154.05     18.98 o 
  -5  12   7       46.01       42.42     16.37 o 
  -4  12   7       72.65      112.36     21.21 o 
  -3  12   7        6.16       -5.95     22.70 o 
  -2  12   7       29.46       21.58     17.12 o 
  -1  12   7       22.49       32.00     18.60 o 
   0  12   7        0.98       10.79     16.37 o 
  -9  13   7       40.06       13.43     12.90 o 
  -8  13   7       18.17        0.27      7.13 o 
  -7  13   7        2.77       -1.29      7.23 o 
  -6  13   7      178.89      195.14     18.54 o 
  -5  13   7        7.02        4.87      9.58 o 
  -4  13   7      175.91      159.99     26.04 o 
  -3  13   7      197.73      201.29     28.65 o 
   2 -13   8       75.31       31.75     39.63 o 
   3 -13   8        0.01       -1.86     14.88 o 
   4 -13   8        0.18       -6.33     17.12 o 
   5 -13   8       61.22       56.18     40.18 o 
   6 -13   8       98.02       95.25     27.91 o 
   7 -13   8      246.54      277.93     35.72 o 
  -1 -12   8        2.55       -0.74     12.28 o 
   0 -12   8       13.67        5.87     10.44 o 
   1 -12   8       51.24       15.11     15.25 o 
   2 -12   8        1.28       13.77     17.12 o 
   3 -12   8      509.03      532.06     39.44 o 
   4 -12   8      194.58      209.47     28.28 o 
   5 -12   8       42.74       51.35     21.21 o 
   6 -12   8        0.10      -11.91     17.49 o 
   7 -12   8       55.48       39.81     20.46 o 
   8 -12   8       89.38      101.95     24.56 o 
   9 -12   8      126.43      130.97     26.42 o 
  -2 -11   8      387.46      386.64     25.86 o 
  -1 -11   8       37.82       22.50     20.46 o 
   0 -11   8      135.81      143.62     24.56 o 
   1 -11   8      206.91      239.98     27.53 o 
   2 -11   8       92.10      106.41     37.95 o 
   3 -11   8       69.99      145.85     25.30 o 
   4 -11   8      131.33      163.34     26.79 o 
   5 -11   8      266.87      265.66     29.77 o 
   6 -11   8        5.37      -21.58     26.04 o 
   7 -11   8       10.62       14.51     24.93 o 
   8 -11   8       76.95       88.18     34.97 o 
   9 -11   8        2.03      -11.91     24.18 o 
  -4 -10   8        5.11        3.37      9.28 o 
  -3 -10   8        2.49        9.83     11.14 o 
  -2 -10   8      559.30      541.45     16.29 o 
  -1 -10   8        1.21       -8.56     13.77 o 
   0 -10   8       82.80      106.78     20.09 o 
   1 -10   8      208.96      240.73     24.18 o 
   3 -10   8     2048.75     2060.14     71.44 o 
   4 -10   8      215.72      243.70     39.81 o 
   5 -10   8        0.46       -5.95     11.91 o 
   6 -10   8       69.67       70.49     12.48 o 
   7 -10   8        3.92       15.62      9.46 o 
   8 -10   8      640.91      688.85     27.68 o 
   9 -10   8      155.53      162.93     15.73 o 
  10 -10   8        0.48       -0.06      5.84 o 
  -5  -9   8       29.26       33.11      9.27 o 
  -4  -9   8       17.68        9.67      7.88 o 
  -3  -9   8      127.98      141.26     12.42 o 
  -2  -9   8      292.92      346.70     56.00 o 
  -1  -9   8       63.60       43.16     14.88 o 
   0  -9   8      340.71      367.60     25.30 o 
   1  -9   8      935.84      916.78     39.44 o 
   2  -9   8      968.16      928.68     40.56 o 
   3  -9   8     1356.36     1319.58     34.30 o 
   4  -9   8        5.74        5.15      7.20 o 
   5  -9   8       26.71       15.60     10.46 o 
   6  -9   8      234.66      249.61     19.16 o 
   7  -9   8      105.06      115.76     13.15 o 
   8  -9   8       66.60       56.52     11.28 o 
   9  -9   8        7.23        4.96      6.44 o 
  10  -9   8      100.44      101.23     14.08 o 
  -6  -8   8       73.15       76.25     11.38 o 
  -5  -8   8      215.98      216.51     15.96 o 
  -4  -8   8      886.90      858.83     19.68 o 
  -3  -8   8       12.98       11.68      5.24 o 
  -2  -8   8      129.78      137.67     17.12 o 
  -1  -8   8       27.44       32.00     12.28 o 
   0  -8   8       26.35       32.00     11.91 o 
   1  -8   8      711.51      711.39     42.79 o 
   2  -8   8      545.54      525.54     22.70 o 
   3  -8   8      410.79      405.00     18.02 o 
   4  -8   8      418.70      452.06     21.35 o 
   5  -8   8        5.11        4.12      7.62 o 
   6  -8   8       12.75       -1.06      6.08 o 
   7  -8   8      209.92      200.54     20.09 o 
   8  -8   8      486.59      541.05     20.78 o 
   9  -8   8       51.44       46.98      8.70 o 
  10  -8   8       49.02       36.97     13.89 o 
  11  -8   8        9.99        9.16      6.90 o 
  -7  -7   8        4.70        3.35      6.45 o 
  -6  -7   8       68.43      127.08     30.14 o 
  -5  -7   8      477.68      472.85     14.02 o 
  -4  -7   8       51.73       52.97     10.03 o 
  -3  -7   8     1097.70     1141.63     26.92 o 
  -2  -7   8        2.07        8.19      8.56 o 
  -1  -7   8      139.33      142.13     14.51 o 
   0  -7   8     2015.89     1897.60     41.73 o 
   1  -7   8      924.79      945.36     26.22 o 
   2  -7   8     3424.02     3332.90     61.17 o 
   3  -7   8        5.40        0.12      5.32 o 
   4  -7   8        1.75        8.61      7.89 o 
   5  -7   8      562.40      595.48     19.34 o 
   6  -7   8     1373.42     1407.56     36.96 o 
   7  -7   8       27.93       31.13      9.97 o 
   8  -7   8        6.26        9.27      6.70 o 
   9  -7   8        0.16        1.58      5.36 o 
  10  -7   8       44.82       53.61     12.24 o 
  11  -7   8      168.49      148.61     24.33 o 
  -7  -6   8        7.10        5.17      5.55 o 
  -6  -6   8        1.97       -0.99      3.50 o 
  -5  -6   8      914.97      974.34     20.35 o 
  -4  -6   8      896.75      930.43     25.83 o 
  -3  -6   8       31.35       29.63      7.83 o 
  -2  -6   8     1052.68     1110.25     46.88 o 
  -1  -6   8       13.48       13.70      9.30 o 
   0  -6   8      125.99      125.26      8.95 o 
   1  -6   8     1222.27     1250.86     26.04 o 
   2  -6   8      371.49      385.95     16.22 o 
   3  -6   8     1435.09     1364.15     32.90 o 
   4  -6   8        9.20        9.85      6.18 o 
   5  -6   8        2.12        2.56      6.53 o 
   6  -6   8      245.47      256.21     19.30 o 
   7  -6   8      164.75      173.12     13.52 o 
   8  -6   8      874.37      955.38     25.78 o 
   9  -6   8       45.80       45.66      8.93 o 
  10  -6   8       29.43       21.61      7.93 o 
  11  -6   8      110.40       86.59     14.23 o 
  -8  -5   8      340.74      369.46     42.04 o 
  -7  -5   8       12.98       13.29      4.78 o 
  -6  -5   8      683.94      700.87     17.47 o 
  -5  -5   8       13.06       15.42      6.11 o 
  -4  -5   8      303.78      287.41     12.84 o 
  -3  -5   8     2252.02     2244.20     40.00 o 
  -2  -5   8      358.52      340.59     11.18 o 
  -1  -5   8     3440.45     3445.01     60.46 o 
   0  -5   8      229.62      226.13     11.49 o 
   1  -5   8     1227.09     1203.73     26.01 o 
   2  -5   8     3222.65     3241.58     57.30 o 
   3  -5   8      383.54      411.12     15.14 o 
   4  -5   8      667.34      689.48     25.12 o 
   5  -5   8     2341.65     2420.21     72.93 o 
   6  -5   8     3237.50     3324.48    128.74 o 
   7  -5   8      780.27      816.00     21.82 o 
   8  -5   8       15.62       22.04      8.48 o 
   9  -5   8       30.43       25.19      6.40 o 
  10  -5   8       38.48       39.06     10.15 o 
  11  -5   8      118.30      104.78     17.31 o 
  -9  -4   8        0.22       11.16     13.39 o 
  -8  -4   8        1.91       13.39     12.28 o 
  -7  -4   8      113.96      111.32      6.44 o 
  -6  -4   8      329.99      343.95      8.61 o 
  -5  -4   8      243.32      202.85     26.99 o 
  -4  -4   8        2.75        3.33      5.00 o 
  -3  -4   8       11.92        8.05      4.29 o 
  -2  -4   8       95.39       89.84      7.83 o 
  -1  -4   8      351.84      343.10     12.46 o 
   0  -4   8      308.35      268.35     10.05 o 
   1  -4   8      397.35      330.25     10.26 o 
   2  -4   8     1097.80     1068.06     20.78 o 
   3  -4   8      943.87      986.33     20.13 o 
   4  -4   8       24.13       22.14      5.79 o 
   5  -4   8      137.01      148.55      9.07 o 
   6  -4   8      234.27      218.58     12.94 o 
   7  -4   8       56.84       59.02      7.63 o 
   8  -4   8       55.41       56.70      6.86 o 
   9  -4   8        1.04        4.10      5.01 o 
  10  -4   8        4.53        0.78      4.52 o 
  11  -4   8        6.42        6.70      5.35 o 
  -9  -3   8        2.70        0.74      9.67 o 
  -8  -3   8      580.02      661.91     34.60 o 
  -7  -3   8       15.71       22.64      4.52 o 
  -6  -3   8        8.72       13.90      4.63 o 
  -5  -3   8       14.52       16.38      4.21 o 
  -4  -3   8     1079.18     1077.40     22.03 o 
  -3  -3   8     1085.39     1085.98     20.10 o 
  -2  -3   8      201.08      175.56      7.83 o 
  -1  -3   8     2711.64     2535.75     38.54 o 
   0  -3   8      853.69      901.58     23.25 o 
   1  -3   8      946.73      952.15     23.63 o 
   2  -3   8      954.14      928.15     22.32 o 
   3  -3   8       86.26       99.49      8.04 o 
   4  -3   8     2132.08     2170.41     37.31 o 
   5  -3   8     1504.77     1469.04     50.04 o 
   6  -3   8      134.82      128.84     15.44 o 
   7  -3   8       11.02        6.45      5.81 o 
   8  -3   8        4.47        1.58      4.00 o 
   9  -3   8       34.42       16.99     10.11 o 
  10  -3   8      199.15      182.31     15.70 o 
 -10  -2   8       28.16       26.79     16.74 o 
  -9  -2   8       13.60       10.42     13.39 o 
  -8  -2   8       29.96       32.37     13.77 o 
  -7  -2   8      460.60      432.75     17.02 o 
  -6  -2   8     1718.07     1743.93     42.54 o 
  -5  -2   8      606.74      641.86     13.13 o 
  -4  -2   8       22.68       33.88      3.15 o 
  -3  -2   8     3136.47     3212.52     67.59 o 
  -2  -2   8      735.24      711.12     27.16 o 
  -1  -2   8     7486.19     7607.29    341.56 o 
   0  -2   8    18656.51    20169.24    350.42 o 
   1  -2   8        6.20       10.60      6.31 o 
   2  -2   8        5.41       10.39      4.83 o 
   3  -2   8      770.71      707.43     20.76 o 
   4  -2   8      748.15      781.22     21.39 o 
   5  -2   8     1827.35     1784.67     32.33 o 
   6  -2   8       35.28       32.68      6.92 o 
   7  -2   8      277.99      290.22     11.54 o 
   8  -2   8       74.05       63.93     10.99 o 
   9  -2   8      168.05      147.51      8.77 o 
  10  -2   8        0.28       -0.81      4.60 o 
 -10  -1   8        1.66        8.93     14.14 o 
  -9  -1   8        5.39       -1.12      9.67 o 
  -8  -1   8      634.70      695.39     33.86 o 
  -7  -1   8      501.39      434.90     30.32 o 
  -6  -1   8      656.78      587.10     34.82 o 
  -5  -1   8     1428.29     1422.16     31.98 o 
  -4  -1   8       22.58       28.64      3.79 o 
  -3  -1   8      495.16      450.38     16.09 o 
  -2  -1   8     8617.99     8351.46    128.69 o 
  -1  -1   8     2706.44     2583.18     37.08 o 
   0  -1   8       77.10       89.32      5.26 o 
   1  -1   8        4.01        3.90      3.28 o 
   2  -1   8      751.83      730.26     16.86 o 
   3  -1   8      370.79      386.73     12.17 o 
   4  -1   8      725.26      701.01     17.48 o 
   5  -1   8       59.63       55.44      6.88 o 
   6  -1   8      214.67      193.99      8.31 o 
   7  -1   8      358.45      346.87     12.13 o 
   8  -1   8      220.79      232.09     12.51 o 
   9  -1   8       54.74       13.04     12.27 o 
  10  -1   8      155.86      142.25     10.27 o 
 -11   0   8       18.77       22.32     16.74 o 
 -10   0   8        9.15        8.56     13.77 o 
  -9   0   8      104.05      108.64     19.35 o 
  -8   0   8      215.65      235.15     21.21 o 
  -7   0   8     1527.09     1614.03     49.49 o 
  -6   0   8     1829.15     1815.63     26.59 o 
  -5   0   8     1198.84     1156.86     35.93 o 
  -4   0   8      362.47      342.06     16.81 o 
  -3   0   8     1519.64     1502.60     35.56 o 
  -2   0   8      951.35      997.31     15.26 o 
  -1   0   8      600.36      510.63     17.86 o 
   0   0   8     6623.45     6214.17     99.53 o 
   1   0   8       19.27       24.67      5.21 o 
   2   0   8     4111.24     4157.17     86.13 o 
   3   0   8     1535.01     1554.63     28.87 o 
   4   0   8        2.46        3.16      3.68 o 
   5   0   8     1228.64     1208.81     23.87 o 
   6   0   8       36.93       43.07      6.01 o 
   7   0   8      774.43      751.54     15.95 o 
   8   0   8      249.14      260.07     11.55 o 
   9   0   8      216.33      208.93     11.27 o 
 -11   1   8       25.60       42.79     18.98 o 
 -10   1   8       27.54       24.06     10.75 o 
  -9   1   8       55.25       52.95     13.79 o 
  -8   1   8      847.30      895.41     38.51 o 
  -7   1   8      558.20      565.71     20.62 o 
  -6   1   8       50.09       49.91      3.32 o 
  -5   1   8      561.18      617.73     22.69 o 
  -4   1   8     2026.77     2026.90     23.81 o 
  -3   1   8     2933.29     2791.72     52.60 o 
  -2   1   8        8.68       16.55      4.09 o 
  -1   1   8       34.52       54.60      5.95 o 
   0   1   8      128.22      139.29      6.03 o 
   1   1   8     2061.52     2050.41     59.16 o 
   2   1   8      574.92      490.40     24.00 o 
   3   1   8     1079.09     1078.12     29.21 o 
   4   1   8     1775.34     1796.87     52.65 o 
   5   1   8     1084.82     1090.76     38.01 o 
   6   1   8       17.79       21.80      6.29 o 
   7   1   8      261.00      278.59     12.67 o 
   8   1   8        4.18        5.01      5.68 o 
   9   1   8       21.99       16.63      7.69 o 
 -11   2   8       14.04       20.27     11.17 o 
 -10   2   8        0.68       -4.69      9.26 o 
  -9   2   8      283.93      344.05     22.03 o 
  -8   2   8      115.87      115.27     14.45 o 
  -7   2   8      175.57      180.61     13.28 o 
  -6   2   8      706.60      699.95     25.65 o 
  -5   2   8     2457.79     2430.67     52.81 o 
  -4   2   8        1.38        4.29      2.90 o 
  -3   2   8      509.12      511.83      8.34 o 
  -2   2   8       17.04       34.14      3.08 o 
  -1   2   8       23.02       27.80      3.92 o 
   0   2   8      707.59      658.25     13.27 o 
   1   2   8      557.94      506.82     11.92 o 
   2   2   8     1972.72     1951.07     67.16 o 
   3   2   8      133.48      131.40      9.21 o 
   4   2   8      346.99      333.37     20.26 o 
   5   2   8      438.32      500.16     16.55 o 
   6   2   8       88.92       70.67      6.66 o 
   7   2   8      283.06      300.83     14.78 o 
   8   2   8       55.78       54.43      6.83 o 
   9   2   8        0.11       -0.38      4.29 o 
 -12   3   8        0.14        3.16      9.73 o 
 -11   3   8      232.11      234.80     23.38 o 
 -10   3   8      444.48      468.87     23.08 o 
  -9   3   8      650.76      688.93     42.97 o 
  -8   3   8        1.74        7.40      6.67 o 
  -7   3   8      151.11      164.99     12.21 o 
  -6   3   8       27.45       23.93      2.77 o 
  -5   3   8      944.04     1002.77     11.94 o 
  -4   3   8     6738.86     6830.52     86.55 o 
  -3   3   8     1397.99     1149.13     14.39 o 
  -2   3   8     1483.64     1612.17     20.04 o 
  -1   3   8      457.71      465.63     26.04 o 
   0   3   8     3388.12     3435.79     55.25 o 
   1   3   8      165.61      150.85     12.18 o 
   2   3   8      757.97      771.07     17.08 o 
   3   3   8      740.12      706.91     26.75 o 
   4   3   8       39.31       31.16      4.08 o 
   5   3   8      675.63      620.26     14.34 o 
   6   3   8        0.40        7.17      5.79 o 
   7   3   8       20.63       19.13      6.97 o 
   8   3   8      113.85      130.89      9.06 o 
 -12   4   8        2.05        2.33      8.66 o 
 -11   4   8      178.19      174.49     18.41 o 
 -10   4   8      179.60      197.30     19.91 o 
  -9   4   8      370.66      426.94     28.96 o 
  -8   4   8        4.18       -4.67      7.25 o 
  -7   4   8       81.31       96.26      5.18 o 
  -6   4   8       90.52       90.01      3.91 o 
  -5   4   8     1502.04     1479.04     23.15 o 
  -4   4   8      127.83      139.57      5.11 o 
  -3   4   8     1175.89     1222.89     15.75 o 
  -2   4   8     1207.28     1142.77     15.44 o 
  -1   4   8      455.94      451.59      7.85 o 
   0   4   8     1429.81     1412.88     28.09 o 
   1   4   8      969.08      967.40     23.26 o 
   2   4   8     1834.64     1723.00     53.68 o 
   3   4   8      131.22      129.33      6.88 o 
   4   4   8      957.58      960.23     17.93 o 
   5   4   8      130.37      122.01      8.02 o 
   6   4   8        1.41       -4.32      4.32 o 
   7   4   8      265.75      273.86     13.06 o 
 -12   5   8       55.75       54.32     21.21 o 
 -11   5   8       12.14       18.86     13.09 o 
 -10   5   8      438.33      470.24     22.08 o 
  -9   5   8     1341.01     1537.46    102.50 o 
  -8   5   8      139.49      148.26      4.01 o 
  -7   5   8      273.24      265.51     11.02 o 
  -6   5   8        2.97        7.01      3.31 o 
  -5   5   8      311.89      313.13      6.23 o 
  -4   5   8     2077.18     2096.40     27.67 o 
  -3   5   8     2102.13     2108.09     26.12 o 
  -2   5   8     1094.79     1161.81     18.45 o 
  -1   5   8     1666.32     1514.50     90.37 o 
   0   5   8      725.87      710.42     26.23 o 
   1   5   8      605.98      651.47     31.63 o 
   2   5   8     1295.71     1369.66     32.52 o 
   3   5   8     1750.02     1774.65     65.10 o 
   4   5   8        4.00        0.03      3.49 o 
   5   5   8      150.02      145.89     10.51 o 
   6   5   8        3.10       -1.21      4.24 o 
   7   5   8        0.32       -5.21      8.90 o 
 -12   6   8        7.55        1.12     19.35 o 
 -11   6   8       55.74       49.86     18.23 o 
 -10   6   8        0.80        2.85     10.23 o 
  -9   6   8      247.21      244.70     20.94 o 
  -8   6   8      769.40      733.33     30.77 o 
  -7   6   8       25.92       21.98      4.83 o 
  -6   6   8       60.69       79.79      6.56 o 
  -5   6   8       61.24       60.29      3.96 o 
  -4   6   8        0.70       -0.12      2.64 o 
  -3   6   8      595.30      630.81     10.07 o 
  -2   6   8     3907.91     3978.14     84.27 o 
  -1   6   8     1478.33     1553.45     34.23 o 
   0   6   8      437.53      466.00     18.64 o 
   1   6   8      604.10      578.37     18.13 o 
   2   6   8       57.24       64.65      9.58 o 
   3   6   8      253.82      270.90     16.99 o 
   4   6   8      298.72      322.10     16.55 o 
   5   6   8       71.65       81.64     11.42 o 
   6   6   8      170.30      191.44     15.50 o 
 -12   7   8       20.19       29.39     17.86 o 
 -11   7   8        5.89        2.98     11.16 o 
 -10   7   8      352.14      295.09     19.72 o 
  -9   7   8      667.88      641.48     22.27 o 
  -8   7   8      424.34      451.30     13.91 o 
  -7   7   8      149.68      154.72      6.88 o 
  -6   7   8        2.28        1.83      3.01 o 
  -5   7   8      184.04      172.68     14.81 o 
  -4   7   8     2034.74     1994.49     65.11 o 
  -3   7   8     1084.94     1118.48     48.00 o 
  -2   7   8      747.15      729.41     22.51 o 
  -1   7   8       15.09       19.22      7.09 o 
   0   7   8      423.42      436.32     19.72 o 
   1   7   8      193.94      225.73     13.94 o 
   2   7   8      573.32      583.10     24.36 o 
   3   7   8      189.58      193.47     14.34 o 
   4   7   8        6.73        9.37      8.14 o 
   5   7   8       67.70       89.34     13.15 o 
 -12   8   8       19.81        9.67     14.51 o 
 -11   8   8       35.74       33.86     16.00 o 
 -10   8   8      184.15      165.94     13.68 o 
  -9   8   8       10.33       12.39      8.71 o 
  -8   8   8      390.88      393.78     10.73 o 
  -7   8   8      222.83      218.18      9.72 o 
  -6   8   8      430.30      468.14     12.93 o 
  -5   8   8      309.12      290.73     11.54 o 
  -4   8   8       21.47       14.51      8.93 o 
  -3   8   8       46.98       71.00     16.56 o 
  -2   8   8      103.83       95.12     11.35 o 
  -1   8   8     1036.59     1104.74     28.54 o 
   0   8   8      323.91      330.40     16.96 o 
   1   8   8      108.75      118.14     13.15 o 
   2   8   8       14.49       20.79     11.49 o 
   3   8   8        0.36        1.33      7.88 o 
   4   8   8      214.41      141.01    125.20 o 
 -12   9   8       19.54       26.79     17.12 o 
 -11   9   8       22.24       32.37     25.30 o 
 -10   9   8      157.09      134.96      7.27 o 
  -9   9   8       28.13       25.47      5.27 o 
  -8   9   8       46.71       43.95      6.24 o 
  -7   9   8       50.51       55.87      6.94 o 
  -6   9   8     1369.76     1383.10     34.24 o 
  -5   9   8      615.78      621.13     39.63 o 
  -4   9   8       48.94       33.49     11.91 o 
  -3   9   8        1.00       10.05     10.05 o 
  -2   9   8        1.69       18.60     11.91 o 
  -1   9   8      185.32      118.80     85.76 o 
   0   9   8      422.59      298.66    218.78 o 
   1   9   8      734.73      743.39     39.81 o 
   2   9   8        7.21       13.39     14.14 o 
   3   9   8        1.86       14.14     14.88 o 
 -11  10   8       13.20      -10.79     21.21 o 
 -10  10   8       29.76       31.65      6.76 o 
  -9  10   8       45.43       31.67      6.39 o 
  -8  10   8        2.66        1.35      5.06 o 
  -7  10   8      491.83      456.34     17.86 o 
  -6  10   8      690.89      642.37     18.60 o 
  -5  10   8      283.17      380.25     37.95 o 
  -4  10   8        7.66        6.33     17.86 o 
  -3  10   8      539.45      529.08     30.51 o 
  -2  10   8       87.17      101.95     19.35 o 
  -1  10   8      831.45      897.06     42.79 o 
   0  10   8       23.91       25.30     16.00 o 
   1  10   8       23.26       43.16     18.23 o 
   2  10   8       27.38       47.62     20.46 o 
 -11  11   8      177.66      212.08     36.46 o 
 -10  11   8        3.07       -0.06      5.05 o 
  -9  11   8       37.88       21.86      9.05 o 
  -8  11   8       14.47       10.18      6.19 o 
  -7  11   8        0.38       -5.79      8.04 o 
  -6  11   8       44.87       31.43      8.59 o 
  -5  11   8     1060.28     1107.27     62.51 o 
  -4  11   8       13.38       26.04     23.44 o 
  -3  11   8        3.85       13.39     13.39 o 
  -2  11   8        1.17        7.07     13.02 o 
  -1  11   8        7.11       13.02     15.25 o 
   0  11   8      344.24      361.65     34.23 o 
   1  11   8      421.07      433.09     37.95 o 
 -10  12   8      136.62      134.18      9.85 o 
  -9  12   8       17.10        2.66      4.75 o 
  -8  12   8        3.33       -1.12      5.71 o 
  -7  12   8      135.15      129.85     42.18 o 
  -6  12   8      243.02      237.01     39.81 o 
  -5  12   8        0.09      -10.05     21.21 o 
  -4  12   8       74.11      101.57     20.84 o 
  -3  12   8      197.60      191.99     26.42 o 
  -2  12   8        7.06        0.37     16.74 o 
  -1  12   8      303.59      303.98     33.86 o 
  -8  13   8        4.25       -0.29      7.71 o 
  -7  13   8       21.46       -0.19      9.86 o 
  -6  13   8       15.73       -1.40      9.63 o 
  -5  13   8       18.00       29.02     17.49 o 
  -4  13   8       41.21       29.02     18.60 o 
  -3  13   8       28.33       22.70     19.35 o 
   2 -13   9       73.87       82.97     26.04 o 
   3 -13   9      139.76      173.76     31.25 o 
   4 -13   9       31.49       31.25     37.21 o 
   5 -13   9       70.34      106.41     28.65 o 
   6 -13   9      197.04      197.20     53.21 o 
   0 -12   9       93.03       26.45     39.25 o 
   1 -12   9      119.21      145.85     28.28 o 
   2 -12   9        0.56       11.91     16.74 o 
   3 -12   9        9.67      -10.42     17.86 o 
   4 -12   9        3.05        0.37     12.28 o 
   5 -12   9       61.59       56.18     22.32 o 
   6 -12   9      257.71      268.26     32.74 o 
   7 -12   9       17.89       10.42     27.91 o 
   8 -12   9       22.65       30.51     32.37 o 
  -2 -11   9       14.64        8.91     16.08 o 
  -1 -11   9      119.26      153.83     50.23 o 
   1 -11   9       20.47       21.95     16.00 o 
   2 -11   9      302.61      347.51     30.51 o 
   3 -11   9      777.90      811.85     65.48 o 
   4 -11   9       73.27       78.88     22.32 o 
   5 -11   9      267.00      260.08     46.14 o 
   6 -11   9      214.53      196.08     27.53 o 
   7 -11   9       15.40       13.77     15.63 o 
   8 -11   9      318.10      346.02     33.86 o 
   9 -11   9       12.83       18.98     16.74 o 
  -3 -10   9      187.18      176.17     17.68 o 
  -2 -10   9        5.89       83.15     48.18 o 
  -1 -10   9      237.17      296.17     41.30 o 
   0 -10   9      217.23      184.55     36.09 o 
   1 -10   9      188.05      168.92     23.07 o 
   2 -10   9       41.02       35.72     16.00 o 
   3 -10   9       38.70       54.69     18.60 o 
   4 -10   9      122.86      149.20     22.70 o 
   5 -10   9        2.48       -1.80      7.47 o 
   6 -10   9        1.68        0.78      7.31 o 
   7 -10   9       28.04       30.38     18.06 o 
   8 -10   9      221.29      247.05     39.81 o 
   9 -10   9        6.67       17.30     16.18 o 
  10 -10   9       16.09        7.70      7.74 o 
  -5  -9   9        5.01        3.40      7.98 o 
  -4  -9   9        6.66        1.67      6.21 o 
  -3  -9   9      104.28       93.19     11.69 o 
  -2  -9   9      310.63      312.96     48.18 o 
  -1  -9   9       86.07       49.49     24.56 o 
   0  -9   9      332.41      300.63     23.44 o 
   1  -9   9      264.13      267.52     23.07 o 
   2  -9   9     1541.38     1543.71     76.27 o 
   3  -9   9     1197.72     1251.80     55.62 o 
   4  -9   9        5.19        2.77      8.08 o 
   5  -9   9       65.80       56.66     13.58 o 
   6  -9   9        1.42       -1.44      6.25 o 
   7  -9   9      346.54      380.93     23.87 o 
   8  -9   9      190.32      227.47     20.50 o 
   9  -9   9       33.17       42.42     13.46 o 
  10  -9   9       97.60      106.48     11.95 o 
  -6  -8   9       90.08       92.69     16.56 o 
  -5  -8   9        1.32       -3.53      8.56 o 
  -4  -8   9       21.76       22.40      9.91 o 
  -3  -8   9       54.51      195.44    123.15 o 
  -2  -8   9        1.25      -10.05     16.37 o 
  -1  -8   9     1102.11     1076.02     39.44 o 
   0  -8   9       22.05       36.09     12.65 o 
   1  -8   9       15.23       16.59      9.52 o 
   2  -8   9       58.38       52.99     10.65 o 
   3  -8   9      709.26      725.55     27.46 o 
   4  -8   9      448.20      472.36     19.60 o 
   5  -8   9      531.25      613.60     21.96 o 
   6  -8   9      256.54      275.78     16.02 o 
   7  -8   9      150.41      175.35     17.21 o 
   8  -8   9      145.78      153.47     16.44 o 
   9  -8   9        9.32        9.62      8.25 o 
  10  -8   9       54.37       57.96     10.71 o 
  -6  -7   9      214.49      201.72     13.55 o 
  -5  -7   9      755.76      735.89     19.14 o 
  -4  -7   9        5.48        5.46      4.57 o 
  -3  -7   9      691.26      621.19     33.67 o 
  -2  -7   9      109.97      109.39     14.51 o 
  -1  -7   9        1.62       -0.37      6.33 o 
   0  -7   9       58.23      102.55     25.49 o 
   1  -7   9       38.67       38.37      8.55 o 
   2  -7   9        3.55       -4.03      8.19 o 
   3  -7   9        5.16        9.45      8.46 o 
   4  -7   9      761.44      817.42     23.27 o 
   5  -7   9      149.24      153.60     12.36 o 
   6  -7   9      567.94      604.03     24.54 o 
   7  -7   9      239.44      246.92     17.18 o 
   8  -7   9       12.20        5.42      8.19 o 
   9  -7   9       88.57       87.15     11.60 o 
  10  -7   9      311.00      316.66     19.12 o 
  -7  -6   9       44.63       29.06      9.30 o 
  -6  -6   9      966.17      981.40     25.37 o 
  -5  -6   9      121.91      272.77     17.46 o 
  -4  -6   9      309.58      321.52     21.95 o 
  -3  -6   9      135.38      125.57      9.46 o 
  -2  -6   9       29.46       36.09      9.67 o 
  -1  -6   9     3329.32     3394.26     70.22 o 
   0  -6   9      781.63      791.08     23.10 o 
   1  -6   9      220.93      224.16     18.02 o 
   2  -6   9      280.49      276.46     12.89 o 
   3  -6   9     1283.76     1274.29     28.27 o 
   4  -6   9     1022.75     1058.57     25.75 o 
   5  -6   9     3465.00     3656.29     69.16 o 
   6  -6   9      132.34      142.44     11.44 o 
   7  -6   9       41.31       37.77      8.28 o 
   8  -6   9      562.80      554.82     23.26 o 
   9  -6   9       18.02       21.06      8.19 o 
  10  -6   9      278.34      254.78     19.80 o 
  -8  -5   9        8.56       16.37     14.14 o 
  -7  -5   9       10.71       11.04      4.02 o 
  -6  -5   9      302.75      342.95     23.74 o 
  -5  -5   9     1188.20     1253.51     27.25 o 
  -4  -5   9       41.43       32.21      7.32 o 
  -3  -5   9      138.41      141.13      9.05 o 
  -2  -5   9      165.13      152.95     11.21 o 
  -1  -5   9        2.49        6.08     10.60 o 
   0  -5   9     1310.74     1267.52     24.99 o 
   1  -5   9       60.13       96.30     19.35 o 
   2  -5   9      686.07      658.67     17.36 o 
   3  -5   9        3.67        9.80      7.04 o 
   4  -5   9      861.61      882.72     22.23 o 
   5  -5   9       36.76       38.07      7.73 o 
   6  -5   9       83.66       94.27     11.84 o 
   7  -5   9      684.98      708.94     24.62 o 
   8  -5   9        5.19       -1.64      5.09 o 
   9  -5   9       96.31       90.78     11.09 o 
  10  -5   9       66.99       46.70      8.55 o 
  -9  -4   9      273.10      308.07     29.02 o 
  -8  -4   9      154.03      178.59     22.32 o 
  -7  -4   9       62.21       63.03      5.95 o 
  -6  -4   9       62.06       59.04      5.66 o 
  -5  -4   9       39.39       41.98      6.25 o 
  -4  -4   9      387.27      373.55     11.98 o 
  -3  -4   9      109.53      125.17      9.86 o 
  -2  -4   9      616.36      662.10     15.00 o 
  -1  -4   9     2558.40     2389.48     80.74 o 
   0  -4   9      472.55      453.63     12.37 o 
   1  -4   9      373.60      392.03     13.02 o 
   2  -4   9      323.92      328.81     13.42 o 
   3  -4   9      197.30      191.25     11.49 o 
   4  -4   9     2816.89     2825.40     96.18 o 
   5  -4   9     2413.05     2420.41     98.41 o 
   6  -4   9       67.79       60.32     10.42 o 
   7  -4   9      190.82      195.04     13.45 o 
   8  -4   9        0.02        1.30      4.99 o 
   9  -4   9       43.04       43.93      7.26 o 
  10  -4   9       41.09       39.54      7.43 o 
  -9  -3   9        1.14       -5.58     12.65 o 
  -8  -3   9       51.50       38.32     25.30 o 
  -7  -3   9      945.07      916.77     40.87 o 
  -6  -3   9       86.86       84.57      5.67 o 
  -5  -3   9       20.15       18.19      4.50 o 
  -4  -3   9      200.25      177.70      6.11 o 
  -3  -3   9     4580.04     4515.82     71.25 o 
  -2  -3   9     1033.56      959.54     21.39 o 
  -1  -3   9       82.59       75.35      6.87 o 
   0  -3   9      777.87      712.04     21.02 o 
   1  -3   9        5.41        6.46      4.18 o 
   2  -3   9     3667.38     3508.22     78.69 o 
   3  -3   9       46.16       69.77      7.05 o 
   4  -3   9      103.30      106.12      8.41 o 
   5  -3   9      664.27      679.96     20.83 o 
   6  -3   9       10.43        7.71      6.70 o 
   7  -3   9     1808.73     1887.65     46.88 o 
   8  -3   9       93.23       93.05     10.18 o 
   9  -3   9        3.02        4.31      5.27 o 
  10  -3   9       28.46        7.82      5.70 o 
 -10  -2   9       36.61       37.21     18.60 o 
  -9  -2   9      444.42      529.82     34.23 o 
  -8  -2   9      167.89      237.75     36.46 o 
  -7  -2   9       25.14       22.22      3.88 o 
  -6  -2   9        1.44        3.20      4.39 o 
  -5  -2   9      785.69      805.07     26.42 o 
  -4  -2   9      573.97      593.74     10.13 o 
  -3  -2   9     1056.92     1014.07     45.21 o 
  -2  -2   9      600.76      541.18     27.16 o 
  -1  -2   9       91.33      100.91      5.92 o 
   0  -2   9     6307.46     6296.93    101.27 o 
   1  -2   9       75.58       82.51      9.30 o 
   2  -2   9       18.40       28.61      5.24 o 
   3  -2   9     1893.08     1894.69     32.98 o 
   4  -2   9      328.72      308.10     11.57 o 
   5  -2   9        2.90        2.56      4.45 o 
   6  -2   9       74.03       85.12      9.42 o 
   7  -2   9      306.48      331.07     13.01 o 
   8  -2   9       71.73       56.25      9.54 o 
   9  -2   9      379.26      350.53     14.44 o 
  10  -2   9      124.59      108.29      9.90 o 
 -10  -1   9      128.23      129.11     24.18 o 
  -9  -1   9      119.15      156.27     22.32 o 
  -8  -1   9       12.19       23.07     13.39 o 
  -7  -1   9     1216.30     1110.12     79.48 o 
  -6  -1   9       16.06       15.75      4.33 o 
  -5  -1   9       36.43       35.20      4.27 o 
  -4  -1   9      275.48      250.13      8.22 o 
  -3  -1   9     4214.05     4050.51    151.41 o 
  -2  -1   9     4117.08     3976.46     60.52 o 
  -1  -1   9     2242.69     2118.16     32.23 o 
   0  -1   9      114.67      111.02      7.43 o 
   1  -1   9     3632.54     3722.95     57.20 o 
   2  -1   9     6726.68     6755.09    107.70 o 
   3  -1   9        3.46        4.13      4.46 o 
   4  -1   9      684.85      653.49     26.60 o 
   5  -1   9      167.80      153.32      9.11 o 
   6  -1   9      123.22      106.35     27.02 o 
   7  -1   9      153.62      154.59      9.64 o 
   8  -1   9      534.64      531.85     15.31 o 
   9  -1   9       75.02       25.05     17.07 o 
  10  -1   9        8.54        4.88      4.86 o 
 -11   0   9        5.44        8.93     25.30 o 
 -10   0   9       14.13       19.72     16.00 o 
  -9   0   9      477.05      539.50     33.86 o 
  -8   0   9      163.56      181.94     20.46 o 
  -7   0   9       23.28       27.91     11.53 o 
  -6   0   9      168.57      161.72      8.62 o 
  -5   0   9       42.25       45.19      3.18 o 
  -4   0   9     1201.16     1129.32     34.79 o 
  -3   0   9     1961.72     1969.40     23.87 o 
  -2   0   9     1608.09     1561.78     23.55 o 
  -1   0   9      493.32      465.38     10.00 o 
   0   0   9       12.36       12.82      3.81 o 
   1   0   9      261.18      247.22     10.03 o 
   2   0   9       75.92       70.48      6.14 o 
   3   0   9     2486.39     2383.35     39.97 o 
   4   0   9      670.91      666.55     20.84 o 
   5   0   9       52.47       45.64     10.97 o 
   6   0   9      137.52      148.94     10.07 o 
   7   0   9      515.77      483.08     16.50 o 
   8   0   9      101.69      114.65     13.43 o 
   9   0   9      242.27      223.61     11.26 o 
 -11   1   9       41.49       69.20     21.95 o 
 -10   1   9        0.86        4.84     13.02 o 
  -9   1   9       29.67       17.86     14.14 o 
  -8   1   9      207.78      247.05     21.58 o 
  -7   1   9     1752.95     1903.87     55.44 o 
  -6   1   9     1321.02     1297.97     49.76 o 
  -5   1   9      266.04      259.74     17.01 o 
  -4   1   9     3198.41     3091.53     37.58 o 
  -3   1   9      364.92      391.47      7.56 o 
  -2   1   9      103.92      165.37      8.93 o 
  -1   1   9      141.72       99.86      5.51 o 
   0   1   9       67.56       62.24      5.24 o 
   1   1   9     1617.35     1576.44     36.46 o 
   2   1   9     1481.58     1401.87     43.72 o 
   3   1   9       32.86       35.19      5.98 o 
   4   1   9      617.93      654.88     19.93 o 
   5   1   9        2.07       -0.31      3.08 o 
   6   1   9      638.95      615.32     14.24 o 
   7   1   9      686.34      694.15     21.43 o 
   8   1   9       45.08       47.72      6.85 o 
   9   1   9        1.95       -0.36      4.09 o 
 -11   2   9        0.46       -7.07      9.47 o 
 -10   2   9       81.67       83.39     14.03 o 
  -9   2   9      529.08      575.16     27.53 o 
  -8   2   9        8.70        9.17      8.42 o 
  -7   2   9      330.29      344.69     16.40 o 
  -6   2   9      176.08      179.64      5.00 o 
  -5   2   9      510.54      520.06     15.98 o 
  -4   2   9     4573.10     4767.15     57.24 o 
  -3   2   9       13.73       11.04      2.50 o 
  -2   2   9      460.80      385.67      8.93 o 
  -1   2   9      122.21      167.24     12.65 o 
   0   2   9      158.59      177.87     10.79 o 
   1   2   9     2872.55     2842.59     52.83 o 
   2   2   9       39.72       41.79      6.25 o 
   3   2   9     1200.06     1253.25     36.09 o 
   4   2   9      252.39      244.59     11.70 o 
   5   2   9      373.96      379.98     15.15 o 
   6   2   9      203.25      193.35     10.11 o 
   7   2   9        0.61       -1.60      9.01 o 
   8   2   9      109.56      123.72     15.13 o 
 -12   3   9       32.46       33.43     13.61 o 
 -11   3   9      286.59      315.11     34.79 o 
 -10   3   9       56.98       61.60     15.13 o 
  -9   3   9       34.80       38.30     13.31 o 
  -8   3   9       31.45       23.26      8.26 o 
  -7   3   9       23.91       33.06      3.05 o 
  -6   3   9     1695.41     1617.39     39.79 o 
  -5   3   9      963.72     1019.33     15.44 o 
  -4   3   9     1388.13     1557.11     20.68 o 
  -3   3   9      452.61      431.30     10.53 o 
  -2   3   9      385.05      382.27      7.79 o 
  -1   3   9      590.62      621.39     13.39 o 
   0   3   9      147.40      121.17      7.35 o 
   1   3   9     2858.68     2902.24     73.48 o 
   2   3   9       17.08       18.23      9.67 o 
   3   3   9       10.26       10.33      4.12 o 
   4   3   9        2.49        3.83      3.88 o 
   5   3   9      144.03      129.84      8.48 o 
   6   3   9     1058.83     1084.73     43.64 o 
   7   3   9       38.22       35.54      6.15 o 
   8   3   9        9.00        7.11      5.71 o 
 -12   4   9       11.72       17.72     12.21 o 
 -11   4   9      290.76      332.53     33.41 o 
 -10   4   9      915.24      936.28     37.76 o 
  -9   4   9      177.18      233.09     16.18 o 
  -8   4   9      203.46      216.08     16.74 o 
  -7   4   9      121.23      131.51     10.39 o 
  -6   4   9      861.91      887.72     12.03 o 
  -5   4   9      303.18      278.90      8.03 o 
  -4   4   9     3161.05     3027.75     37.30 o 
  -3   4   9        5.07       12.23      2.79 o 
  -2   4   9      338.31      358.00      7.99 o 
  -1   4   9     2452.25     2503.45     32.70 o 
   0   4   9      225.88      211.27     16.93 o 
   1   4   9     1959.82     2039.12     48.18 o 
   2   4   9      282.39      249.59      6.08 o 
   3   4   9       11.37       12.76      3.05 o 
   4   4   9      455.35      435.23     13.79 o 
   5   4   9      466.40      438.20     18.79 o 
   6   4   9        2.80        0.97      3.85 o 
   7   4   9       95.59      107.67      8.26 o 
 -12   5   9      106.86       88.70     16.37 o 
 -11   5   9       57.36       64.18     13.81 o 
 -10   5   9       97.90       93.33     13.77 o 
  -9   5   9       80.61       80.98     12.40 o 
  -8   5   9      969.13      962.29     34.37 o 
  -7   5   9        2.39        2.62      3.67 o 
  -6   5   9      531.75      556.32      9.99 o 
  -5   5   9      429.81      418.59      9.20 o 
  -4   5   9        0.94        9.17      2.90 o 
  -3   5   9      574.89      599.67     11.57 o 
  -2   5   9     1406.19     1415.68     19.46 o 
  -1   5   9     2310.95     2243.49     36.33 o 
   0   5   9      351.41      362.57     13.39 o 
   1   5   9      829.77      813.67     20.09 o 
   2   5   9      216.42      211.59     11.08 o 
   3   5   9      282.72      254.55      8.60 o 
   4   5   9       33.36       33.45      5.45 o 
   5   5   9       38.75       29.47      6.25 o 
   6   5   9      509.82      561.59     27.08 o 
   7   5   9        1.76       10.42     11.16 o 
 -12   6   9        0.51       -3.72     13.39 o 
 -11   6   9       52.16       72.12     13.41 o 
 -10   6   9      204.40      239.09     20.37 o 
  -9   6   9      128.98      130.65     10.31 o 
  -8   6   9       34.48       36.21      4.40 o 
  -7   6   9       73.70       78.98      7.08 o 
  -6   6   9      132.14      138.85      6.02 o 
  -5   6   9     1033.66     1059.94     16.25 o 
  -4   6   9      462.70      452.76      9.14 o 
  -3   6   9       66.11       82.99      6.67 o 
  -2   6   9      103.33      103.99      8.11 o 
  -1   6   9      710.60      742.91     19.97 o 
   0   6   9      213.56      212.66     14.69 o 
   1   6   9      189.93      196.72     12.48 o 
   2   6   9      670.96      704.22     31.60 o 
   3   6   9       64.74       55.61     11.53 o 
   4   6   9      166.81      180.24     14.18 o 
   5   6   9       27.89       30.62     11.96 o 
   6   6   9       16.88       22.13     16.10 o 
 -12   7   9       39.15       48.00     19.35 o 
 -11   7   9       15.27       22.32     24.56 o 
 -10   7   9       49.17       48.42      7.57 o 
  -9   7   9        0.80       -1.02      2.53 o 
  -8   7   9      487.49      509.17     36.96 o 
  -7   7   9      707.31      759.12     32.73 o 
  -6   7   9       21.64       23.61      6.57 o 
  -5   7   9      536.42      544.20     19.68 o 
  -4   7   9       85.61      107.73      5.57 o 
  -3   7   9     1859.22     1932.68     53.39 o 
  -2   7   9     1039.46     1128.00     35.78 o 
  -1   7   9      580.02      596.88     19.18 o 
   0   7   9       11.35        4.46      6.31 o 
   1   7   9      415.93      465.63     29.21 o 
   2   7   9      121.92      147.23     16.16 o 
   3   7   9        9.79       15.32      8.74 o 
   4   7   9       18.04       14.25     10.91 o 
   5   7   9        1.94       -0.56      8.41 o 
 -12   8   9       24.66       30.14     28.65 o 
 -11   8   9       17.38       37.95     16.00 o 
 -10   8   9      127.25      121.47      8.05 o 
  -9   8   9      306.91      311.48      9.95 o 
  -8   8   9       86.26       87.04      8.41 o 
  -7   8   9      105.50       99.86      7.63 o 
  -6   8   9      171.71      178.36     10.54 o 
  -5   8   9      588.24      577.45     24.18 o 
  -4   8   9      587.23      625.07     18.81 o 
  -3   8   9     2102.39     2186.93     44.33 o 
  -2   8   9       31.35       40.14     10.81 o 
  -1   8   9       62.47       70.27     12.79 o 
   0   8   9      423.78      447.96     20.39 o 
   1   8   9        1.27       -5.39     12.50 o 
   2   8   9       45.61       45.22     13.58 o 
   3   8   9        2.81       -1.89      8.85 o 
   4   8   9      150.66      176.58     17.48 o 
 -11   9   9       19.79        5.95     11.91 o 
 -10   9   9        0.54        6.24      4.17 o 
  -9   9   9        0.88       -2.59      3.61 o 
  -8   9   9      134.30      138.01     10.86 o 
  -7   9   9      480.90      452.81     16.22 o 
  -6   9   9      143.87      138.54      8.98 o 
  -5   9   9       14.87       33.49     19.35 o 
  -4   9   9       73.87       78.51     24.18 o 
  -3   9   9       77.18       30.52     37.95 o 
  -2   9   9      123.60      152.70     13.94 o 
  -1   9   9       76.71       98.98     16.93 o 
   0   9   9       93.01      105.73     13.94 o 
   1   9   9       87.75       92.09     14.56 o 
   2   9   9        8.34       12.48     10.78 o 
   3   9   9        0.42       -2.98     20.84 o 
 -11  10   9       20.17       23.44     14.51 o 
 -10  10   9       36.90       35.30      5.81 o 
  -9  10   9        6.11        5.07      5.40 o 
  -8  10   9       64.23       62.18      8.88 o 
  -7  10   9      241.03      228.86     10.87 o 
  -6  10   9      542.81      539.50     28.28 o 
  -5  10   9     1169.70     1249.40     46.14 o 
  -4  10   9      223.63      226.96     21.58 o 
  -3  10   9        3.92       13.77     21.21 o 
  -2  10   9       79.95      123.15     20.84 o 
  -1  10   9        1.87        1.86     11.53 o 
   0  10   9      638.37      754.93     43.90 o 
   1  10   9        1.42        2.23     12.28 o 
   2  10   9       25.44       17.12     17.49 o 
 -10  11   9       11.44        9.36      7.12 o 
  -9  11   9       12.19       14.77      6.46 o 
  -8  11   9       83.47       92.89      7.77 o 
  -7  11   9      436.41      441.06     29.77 o 
  -6  11   9        3.35        0.00      7.44 o 
  -5  11   9        4.70       14.88     13.39 o 
  -4  11   9        0.38       -0.74      9.30 o 
  -3  11   9        0.83        4.09     19.72 o 
  -2  11   9      274.61      322.58     30.88 o 
  -1  11   9       40.45       33.49     18.60 o 
   0  11   9       10.76       18.60     17.86 o 
  -9  12   9       28.91       13.26      9.18 o 
  -8  12   9        0.67        0.03      4.82 o 
  -7  12   9       44.35       -0.37      8.19 o 
  -6  12   9      176.03      215.06     24.18 o 
  -5  12   9       11.43       25.30     15.63 o 
  -4  12   9       14.56       25.30     16.37 o 
  -3  12   9       12.34       15.63     27.53 o 
  -2  12   9        1.03        5.95     14.88 o 
  -1  12   9        1.37      -16.74     30.14 o 
  -8  13   9       27.34        0.73      6.70 o 
  -7  13   9      108.30       93.70     64.55 o 
  -6  13   9        0.18       13.02     14.88 o 
  -5  13   9        3.39      -12.28     15.25 o 
  -4  13   9       49.90       49.11     33.86 o 
   3 -13  10        1.15        2.98     16.37 o 
   4 -13  10       64.74       65.86     26.79 o 
   5 -13  10        0.45       -7.81     30.14 o 
   0 -12  10       52.47       75.53     23.81 o 
   1 -12  10      214.53      212.08     30.88 o 
   2 -12  10      150.10      165.20     47.25 o 
   3 -12  10       14.22        4.84     15.63 o 
   4 -12  10       46.12       56.55     23.44 o 
   5 -12  10      454.50      488.90     42.04 o 
   6 -12  10       23.37       23.07     32.37 o 
   7 -12  10      195.33      203.52     32.00 o 
  -2 -11  10       58.44       24.35     25.67 o 
  -1 -11  10      320.04      345.65     32.00 o 
   0 -11  10       85.74       85.20     21.58 o 
   1 -11  10       56.48       44.65     18.98 o 
   2 -11  10        0.28        6.70     24.56 o 
   3 -11  10       15.83       26.79     19.35 o 
   4 -11  10      404.77      395.14     55.44 o 
   5 -11  10        8.68        8.19     15.25 o 
   6 -11  10       60.80       71.09     15.11 o 
   7 -11  10      131.77      138.21     21.11 o 
   8 -11  10        3.37        9.43     11.93 o 
   9 -11  10       41.25       43.50     16.80 o 
  -3 -10  10       50.47       23.18     17.49 o 
  -2 -10  10        2.73        4.60      8.28 o 
  -1 -10  10        5.49       -2.98     11.16 o 
   0 -10  10        2.14       -1.49     10.79 o 
   1 -10  10      163.69      192.36     37.95 o 
   2 -10  10      907.78      953.98     48.37 o 
   3 -10  10      140.90      170.41     25.30 o 
   4 -10  10      408.89      428.51     22.99 o 
   5 -10  10      206.12      231.96     21.78 o 
   6 -10  10        2.72        3.85      9.83 o 
   7 -10  10      115.51      125.22     24.00 o 
   8 -10  10        4.98       -5.38      9.20 o 
   9 -10  10      150.58      139.82     16.69 o 
  -4  -9  10       38.99       13.98     20.46 o 
  -3  -9  10        5.46        8.28      6.60 o 
  -2  -9  10      230.49      274.96     24.18 o 
  -1  -9  10      495.39      490.01     29.39 o 
   0  -9  10        1.71        7.44     18.60 o 
   1  -9  10       90.66       65.11     17.49 o 
   2  -9  10      380.77      407.44     21.38 o 
   3  -9  10        0.14       -6.86      9.77 o 
   4  -9  10      258.57      289.12     18.80 o 
   5  -9  10       51.66       56.37     14.42 o 
   6  -9  10        1.53       -3.80      9.37 o 
   7  -9  10       47.70       63.05     12.62 o 
   8  -9  10      212.94      229.63     17.63 o 
   9  -9  10       17.53       24.08     12.66 o 
  10  -9  10        7.90        0.87      7.70 o 
  -5  -8  10        6.35       -7.76      8.46 o 
  -4  -8  10       48.02       39.37      7.89 o 
  -3  -8  10     1462.94     1461.96     39.69 o 
  -2  -8  10       21.93       27.53     11.91 o 
  -1  -8  10        0.45       17.86     19.35 o 
   0  -8  10     1264.41     1227.82     45.39 o 
   1  -8  10       58.11       53.82     12.67 o 
   2  -8  10     1390.63     1446.57     40.61 o 
   3  -8  10      428.80      424.92     19.71 o 
   4  -8  10      201.12      205.95     14.99 o 
   5  -8  10      725.61      792.23     30.82 o 
   6  -8  10      319.04      329.31     21.97 o 
   7  -8  10       82.94       74.61     14.42 o 
   8  -8  10       31.90       40.74     10.52 o 
   9  -8  10      545.66      570.37     45.95 o 
  10  -8  10       40.68       43.73      9.93 o 
  -6  -7  10       31.94       35.93      9.51 o 
  -5  -7  10      119.94      126.02     28.21 o 
  -4  -7  10       14.55        3.91      9.49 o 
  -3  -7  10       43.42       45.35     10.29 o 
  -2  -7  10      984.92      967.38     36.09 o 
  -1  -7  10     1442.75     1511.58     33.93 o 
   0  -7  10       90.14       98.95     10.65 o 
   1  -7  10      126.08      120.40     13.96 o 
   2  -7  10      271.12      289.11     15.11 o 
   3  -7  10      149.58      139.06     12.10 o 
   4  -7  10      798.27      811.65     28.49 o 
   5  -7  10      294.17      291.04     21.95 o 
   6  -7  10       77.88       54.21     12.28 o 
   7  -7  10      182.83      184.39     16.84 o 
   8  -7  10       13.43       21.95      8.95 o 
   9  -7  10       24.25       20.62     11.35 o 
  10  -7  10       43.66       43.47     10.06 o 
  -7  -6  10       71.22       56.82     11.60 o 
  -6  -6  10       59.54      105.34     33.77 o 
  -5  -6  10       74.27       79.92      9.45 o 
  -4  -6  10      301.66      298.54     15.99 o 
  -3  -6  10     1865.02     1861.63     38.01 o 
  -2  -6  10       41.56       39.10      7.62 o 
  -1  -6  10      421.64      422.56     32.18 o 
   0  -6  10      115.32      140.37     10.52 o 
   1  -6  10        3.86       10.32      7.71 o 
   2  -6  10       95.22      104.07     10.11 o 
   3  -6  10       77.90       82.28      9.84 o 
   4  -6  10     2207.06     2283.11     46.55 o 
   5  -6  10       67.36       55.55     11.94 o 
   6  -6  10      322.68      344.09     19.27 o 
   7  -6  10        4.21        5.75     12.28 o 
   8  -6  10        8.82       17.57      8.14 o 
   9  -6  10      225.53      216.85     12.94 o 
  10  -6  10      192.18      208.28     14.94 o 
  -8  -5  10       38.21       61.02     29.77 o 
  -7  -5  10      601.02      577.57     23.71 o 
  -6  -5  10       51.15       52.92      6.64 o 
  -5  -5  10      305.17      311.03     14.68 o 
  -4  -5  10      161.81      192.34     10.63 o 
  -3  -5  10        9.81        9.99      4.98 o 
  -2  -5  10     4062.33     4031.20     70.10 o 
  -1  -5  10     1893.09     1793.59     37.52 o 
   0  -5  10       76.90       91.72      9.80 o 
   1  -5  10      102.21      110.18     10.71 o 
   2  -5  10     1242.73     1193.22     25.78 o 
   3  -5  10      336.04      333.52     14.07 o 
   4  -5  10     2320.41     2342.27     57.67 o 
   5  -5  10     2001.65     1999.71     44.28 o 
   6  -5  10       19.24       18.54      9.05 o 
   7  -5  10      144.31      142.68     11.97 o 
   8  -5  10        3.30        0.30      5.77 o 
   9  -5  10       36.67       31.44      8.92 o 
  10  -5  10      125.72      130.02     10.80 o 
  -9  -4  10        0.26        8.93     23.07 o 
  -8  -4  10       29.83       49.49     17.12 o 
  -7  -4  10      163.04      151.63      9.52 o 
  -6  -4  10       75.59       81.28      7.06 o 
  -5  -4  10      486.86      519.18     20.46 o 
  -4  -4  10      567.72      586.38     15.72 o 
  -3  -4  10        4.39        5.02      4.21 o 
  -2  -4  10      556.39      527.58     13.67 o 
  -1  -4  10       15.65        8.76      5.59 o 
   0  -4  10     1011.41     1011.23     21.03 o 
   1  -4  10     1951.36     1967.38     38.61 o 
   2  -4  10       30.98       44.96      7.10 o 
   3  -4  10       64.93       66.26      7.76 o 
   4  -4  10       60.88       82.74      8.79 o 
   5  -4  10        0.11        1.61      5.39 o 
   6  -4  10      412.23      408.18     16.31 o 
   7  -4  10      384.81      409.02     24.93 o 
   8  -4  10       72.78       66.19      9.41 o 
   9  -4  10      146.95      136.96     10.07 o 
  10  -4  10        2.20       -0.53      5.53 o 
  -9  -3  10      253.27      294.31     29.39 o 
  -8  -3  10       44.90       32.74     15.63 o 
  -7  -3  10      454.89      438.90     22.86 o 
  -6  -3  10      108.60      118.71     10.37 o 
  -5  -3  10      125.69      132.92      8.63 o 
  -4  -3  10      326.02      324.91      8.88 o 
  -3  -3  10       43.98       61.71      8.19 o 
  -2  -3  10     1245.51     1191.08     51.90 o 
  -1  -3  10      212.98      213.94      8.67 o 
   0  -3  10     1743.78     1643.76     51.53 o 
   1  -3  10      178.47      197.12      9.20 o 
   2  -3  10      143.54      143.36     10.58 o 
   3  -3  10     3071.47     3101.81    106.78 o 
   4  -3  10      320.98      313.40     12.62 o 
   5  -3  10        5.31        3.72      5.08 o 
   6  -3  10      339.75      362.62     14.82 o 
   7  -3  10     1185.49     1183.57     29.23 o 
   8  -3  10      262.04      293.19     13.83 o 
   9  -3  10        6.79        4.57      6.71 o 
  10  -3  10       31.90       21.22      8.77 o 
 -10  -2  10      155.93      194.22     27.53 o 
  -9  -2  10       36.79       45.02     17.86 o 
  -8  -2  10      356.13      392.53     28.65 o 
  -7  -2  10       36.06       42.80      3.53 o 
  -6  -2  10        2.69        6.07      4.73 o 
  -5  -2  10      466.76      474.75     14.82 o 
  -4  -2  10     1761.06     1783.43     42.42 o 
  -3  -2  10      102.81       94.30      5.51 o 
  -2  -2  10      645.28      633.95     21.02 o 
  -1  -2  10      483.45      517.04     14.02 o 
   0  -2  10      197.78      184.92      8.14 o 
   1  -2  10    11802.45    11610.08    195.99 o 
   2  -2  10     2416.99     2403.99     48.51 o 
   3  -2  10      297.82      275.82     13.42 o 
   4  -2  10      638.67      668.85     17.87 o 
   5  -2  10      449.02      418.50     15.63 o 
   6  -2  10      551.64      546.47     24.58 o 
   7  -2  10      546.94      582.32     17.67 o 
   8  -2  10       85.19       99.05     11.50 o 
   9  -2  10       82.54       36.72     21.72 o 
  10  -2  10       28.66       12.37      8.66 o 
 -10  -1  10      162.87      177.10     26.79 o 
  -9  -1  10      598.55      696.88     39.44 o 
  -8  -1  10       99.33      115.71     18.98 o 
  -7  -1  10      128.89      128.00     11.58 o 
  -6  -1  10      499.32      510.08     13.62 o 
  -5  -1  10      114.01      115.27     10.01 o 
  -4  -1  10     2334.73     2284.13     89.10 o 
  -3  -1  10     3352.93     3303.38    128.36 o 
  -2  -1  10     1545.37     1500.39     24.46 o 
  -1  -1  10       51.38       79.27      9.47 o 
   0  -1  10      560.00      484.86     13.95 o 
   1  -1  10        6.61       13.45      4.71 o 
   2  -1  10     1379.48     1351.74     30.14 o 
   3  -1  10     1955.60     1911.92     37.39 o 
   4  -1  10      497.92      480.40     29.58 o 
   5  -1  10      220.94      231.62     11.33 o 
   6  -1  10      447.66      430.30     15.42 o 
   7  -1  10        0.10        4.26      5.01 o 
   8  -1  10      584.53      603.88     17.21 o 
   9  -1  10       22.38       12.66      9.12 o 
 -11   0  10       59.13       53.21     21.95 o 
 -10   0  10       59.44       81.11     21.58 o 
  -9   0  10       38.17       60.65     29.39 o 
  -8   0  10      214.39      223.98     34.97 o 
  -7   0  10       22.92       16.18      4.09 o 
  -6   0  10      119.97      125.35      5.71 o 
  -5   0  10     1380.43     1379.51     44.75 o 
  -4   0  10     7588.83     7438.19    210.61 o 
  -3   0  10     5128.02     5145.17     86.42 o 
  -2   0  10       13.12       14.85      3.68 o 
  -1   0  10       15.29       17.78      5.01 o 
   0   0  10       99.18      102.87      7.66 o 
   1   0  10     9530.00     8760.41    145.74 o 
   2   0  10       57.30       57.64      6.56 o 
   3   0  10       47.50       58.82      7.09 o 
   4   0  10       13.93       10.07      5.39 o 
   5   0  10      245.90      224.61     17.42 o 
   6   0  10      256.68      232.17     10.75 o 
   7   0  10       36.11       32.30     10.29 o 
   8   0  10      221.35      234.89     14.53 o 
   9   0  10       20.24       10.51      8.22 o 
 -11   1  10        0.40       -4.09     14.51 o 
 -10   1  10      219.68      247.43     44.28 o 
  -9   1  10        2.63        2.60     18.23 o 
  -8   1  10       25.27       24.93     13.39 o 
  -7   1  10       65.18       51.34     15.25 o 
  -6   1  10      102.57       96.71      7.29 o 
  -5   1  10      295.68      273.34      5.91 o 
  -4   1  10     2662.11     2718.62     34.46 o 
  -3   1  10      707.59      694.24     10.69 o 
  -2   1  10      263.52      214.80      8.53 o 
  -1   1  10      552.63      455.66     17.30 o 
   0   1  10      129.00      167.77      7.73 o 
   1   1  10       78.85       94.17     11.33 o 
   2   1  10      582.99      582.89     29.21 o 
   3   1  10     2577.49     2663.97     66.79 o 
   4   1  10      444.60      410.93     16.80 o 
   5   1  10       38.46       36.17      5.94 o 
   6   1  10      591.81      576.71     16.05 o 
   7   1  10       24.28       18.51      6.31 o 
   8   1  10      120.37      107.92      9.77 o 
   9   1  10      116.86      108.58     11.58 o 
 -11   2  10       65.61       65.86     35.72 o 
 -10   2  10        5.90        4.09     13.39 o 
  -9   2  10       91.66       93.02     19.35 o 
  -8   2  10      286.92      296.91     23.07 o 
  -7   2  10      358.92      317.21     19.07 o 
  -6   2  10     3066.15     3077.75    112.78 o 
  -5   2  10     1169.31     1233.00     27.11 o 
  -4   2  10      403.53      395.46     10.81 o 
  -3   2  10       92.15      104.80      4.98 o 
  -2   2  10       32.19       23.51      4.88 o 
  -1   2  10      836.77      757.74     37.21 o 
   0   2  10      287.05      287.30      9.96 o 
   1   2  10      987.37      972.59     21.77 o 
   2   2  10       30.18       33.72      6.51 o 
   3   2  10      281.49      289.58     14.30 o 
   4   2  10        2.99        2.34      3.54 o 
   5   2  10      595.97      561.64     16.58 o 
   6   2  10     1089.90     1101.71     62.09 o 
   7   2  10        3.05        5.48      4.28 o 
   8   2  10       30.70       23.72      6.88 o 
 -11   3  10      186.47      204.90     19.68 o 
 -10   3  10      108.11      117.45     15.31 o 
  -9   3  10       24.51       20.05      9.43 o 
  -8   3  10      402.41      399.37     34.79 o 
  -7   3  10        1.78        0.20      2.41 o 
  -6   3  10      186.73      187.31      6.98 o 
  -5   3  10     2566.31     2595.83     37.82 o 
  -4   3  10       43.30       56.56      4.54 o 
  -3   3  10      166.99      134.22      4.96 o 
  -2   3  10      913.88      832.87     12.41 o 
  -1   3  10       38.07       41.14      7.02 o 
   0   3  10     1916.35     1901.45     54.88 o 
   1   3  10      206.24      215.11     17.30 o 
   2   3  10      278.47      284.85     12.13 o 
   3   3  10      163.42      157.15      8.03 o 
   4   3  10     1225.24     1254.50     44.23 o 
   5   3  10        1.14        2.02      4.17 o 
   6   3  10       53.21       50.93      7.80 o 
   7   3  10      164.07      164.04     13.06 o 
 -12   4  10      148.46      186.41     20.62 o 
 -11   4  10        1.10       -1.69      9.27 o 
 -10   4  10       31.14       39.20     14.34 o 
  -9   4  10      105.17      119.82     13.46 o 
  -8   4  10      245.13      219.31     18.82 o 
  -7   4  10     1145.21     1156.75     31.52 o 
  -6   4  10      117.28      117.19      5.57 o 
  -5   4  10       17.66       17.60      3.37 o 
  -4   4  10       38.46       39.63      4.34 o 
  -3   4  10        2.56        0.01      2.06 o 
  -2   4  10       44.16       42.73      3.75 o 
  -1   4  10     2451.35     2398.84     51.16 o 
   0   4  10     2527.43     2487.36     48.00 o 
   1   4  10       46.22       46.74      9.15 o 
   2   4  10       14.10       16.15      3.81 o 
   3   4  10      474.11      460.59     22.28 o 
   4   4  10        0.50        3.85      3.18 o 
   5   4  10      516.11      540.15     24.93 o 
   6   4  10      291.97      302.56     14.28 o 
   7   4  10       16.30       14.80      7.73 o 
 -12   5  10       67.23       62.44     15.50 o 
 -11   5  10      118.08      123.05     25.72 o 
 -10   5  10      108.41      131.01     22.32 o 
  -9   5  10        4.79        1.38      8.95 o 
  -8   5  10     1276.59     1262.88     68.42 o 
  -7   5  10      704.25      678.19     17.69 o 
  -6   5  10       26.84       22.67      3.65 o 
  -5   5  10     1332.93     1338.19     20.22 o 
  -4   5  10      753.33      812.13     14.04 o 
  -3   5  10     2304.07     2289.45     31.02 o 
  -2   5  10     3516.95     3424.50     45.05 o 
  -1   5  10     1392.66     1378.05     29.09 o 
   0   5  10     2838.89     2830.31     51.48 o 
   1   5  10        1.41        3.47      2.08 o 
   2   5  10      280.76      262.75     11.38 o 
   3   5  10      569.73      475.30     32.06 o 
   4   5  10     1364.14     1311.09     89.12 o 
   5   5  10        2.45        3.53      3.54 o 
   6   5  10        2.12        0.02      8.26 o 
 -12   6  10       35.08        7.84     12.30 o 
 -11   6  10       66.33       77.33     13.68 o 
 -10   6  10       42.04       35.11     12.80 o 
  -9   6  10      381.70      351.85     22.56 o 
  -8   6  10      321.38      346.41     22.28 o 
  -7   6  10      348.94      353.82     17.89 o 
  -6   6  10      105.89      121.67      9.02 o 
  -5   6  10        3.33        5.10      3.34 o 
  -4   6  10        8.88       10.84      3.32 o 
  -3   6  10        5.56        5.49      4.19 o 
  -2   6  10     1300.76     1314.39     17.97 o 
  -1   6  10     1029.97     1071.67     25.60 o 
   0   6  10      865.66      915.65     24.19 o 
   1   6  10      292.56      311.15     18.13 o 
   2   6  10      197.35      195.43     13.99 o 
   3   6  10       22.26       20.50     10.81 o 
   4   6  10        6.01        7.80      7.58 o 
   5   6  10      384.16      452.34     26.68 o 
 -12   7  10       34.47       34.23     18.60 o 
 -11   7  10       48.58       14.60     21.58 o 
 -10   7  10      101.68      119.69     13.61 o 
  -9   7  10        9.66        5.14      3.29 o 
  -8   7  10      134.72      154.10     12.70 o 
  -7   7  10        7.92        7.43      3.80 o 
  -6   7  10       18.81       25.60      4.91 o 
  -5   7  10       45.01       50.10      5.42 o 
  -4   7  10       19.86       26.32      4.98 o 
  -3   7  10      596.56      651.60     10.96 o 
  -2   7  10      483.50      498.86     17.88 o 
  -1   7  10        1.99       -2.48      6.99 o 
   0   7  10        8.03        3.15      7.47 o 
   1   7  10      116.93      112.30     12.45 o 
   2   7  10      190.08      206.31     15.35 o 
   3   7  10       23.31       39.52     13.15 o 
   4   7  10       26.95       29.21     10.78 o 
   5   7  10        7.20       -0.52     12.17 o 
 -12   8  10        0.23      -16.37     16.37 o 
 -11   8  10        0.17       -8.19     12.65 o 
 -10   8  10      218.26      190.59     13.97 o 
  -9   8  10        8.81        7.81      4.26 o 
  -8   8  10      234.67      217.48     68.80 o 
  -7   8  10      226.82      201.02     53.91 o 
  -6   8  10        0.92        3.24      4.06 o 
  -5   8  10      114.12      111.97     35.90 o 
  -4   8  10      376.03      401.45     18.57 o 
  -3   8  10       84.56       98.68     12.73 o 
  -2   8  10      299.28      305.85     16.05 o 
  -1   8  10      129.88      109.99     12.76 o 
   0   8  10      993.88     1099.09     44.28 o 
   1   8  10       23.88       17.69      9.86 o 
   2   8  10      125.71      113.96     17.33 o 
   3   8  10       61.81       58.01     16.00 o 
   4   8  10        2.03        1.12      9.21 o 
 -11   9  10        7.69        4.09     11.16 o 
 -10   9  10      304.17      290.99     10.87 o 
  -9   9  10       65.33       66.28      9.05 o 
  -8   9  10       14.37       11.96      6.75 o 
  -7   9  10       35.70       28.22      7.29 o 
  -6   9  10      331.46      292.45     20.09 o 
  -5   9  10      661.35      635.86     29.77 o 
  -4   9  10      545.71      454.38    257.10 o 
  -3   9  10      327.40      354.63     17.88 o 
  -2   9  10       48.72       43.92     13.30 o 
  -1   9  10       66.79       79.16     13.42 o 
   0   9  10       45.01       44.24     12.23 o 
   1   9  10       46.26       67.62     13.77 o 
   2   9  10      292.80      345.80     26.08 o 
   3   9  10       58.69       31.83     24.74 o 
 -11  10  10        8.16       -8.93     12.28 o 
 -10  10  10        0.96        1.96      3.87 o 
  -9  10  10      313.20      305.77     12.55 o 
  -8  10  10       80.44       82.31     13.72 o 
  -7  10  10      100.68      100.46     15.25 o 
  -6  10  10        9.28        0.74      8.19 o 
  -5  10  10      585.16      632.14     33.49 o 
  -4  10  10       88.95       71.44     17.12 o 
  -3  10  10      198.64      206.87     23.44 o 
  -2  10  10      359.18      386.58     45.76 o 
  -1  10  10       64.82       56.18     19.35 o 
   0  10  10      220.83      241.84     29.77 o 
   1  10  10        2.25       -7.44     15.63 o 
 -10  11  10       23.71       20.92      6.26 o 
  -9  11  10        2.37        0.96      5.72 o 
  -8  11  10       18.00       17.71      6.40 o 
  -7  11  10       13.53       -0.37      7.44 o 
  -6  11  10       71.53       -0.37      8.19 o 
  -5  11  10       27.89       22.70     14.51 o 
  -4  11  10      298.06      313.65     28.28 o 
  -3  11  10      185.60      221.75     26.42 o 
  -2  11  10       20.23       20.46     27.16 o 
  -1  11  10       40.90       22.70     19.35 o 
   0  11  10        0.39      -11.53     17.12 o 
  -9  12  10       62.39       23.37     16.73 o 
  -8  12  10       11.04        0.19      5.52 o 
  -7  12  10       13.17       -0.74      8.93 o 
  -6  12  10       10.23        0.74      9.30 o 
  -5  12  10      101.51      107.53     22.32 o 
  -4  12  10      150.47      144.36     26.42 o 
  -3  12  10      122.49      141.01     25.67 o 
  -2  12  10       68.06       13.77     29.77 o 
  -6  13  10      120.77      144.73     25.30 o 
   1 -12  11        0.71       -3.35     15.63 o 
   2 -12  11       21.82       42.42     23.07 o 
   3 -12  11        1.18        2.98     26.42 o 
   4 -12  11       18.07       32.00     21.58 o 
   5 -12  11       45.30       37.21     23.44 o 
   6 -12  11       10.95       11.16     18.23 o 
   7 -12  11      140.98      148.46     30.51 o 
  -1 -11  11      141.96      142.50     26.42 o 
   0 -11  11       71.06       76.65     23.07 o 
   1 -11  11       35.88       36.09     19.72 o 
   2 -11  11       13.12       10.42     16.00 o 
   3 -11  11      143.86      143.62     43.16 o 
   4 -11  11      442.71      519.41     40.93 o 
   5 -11  11       20.88       29.58     13.15 o 
   6 -11  11       47.84       37.32     14.18 o 
   7 -11  11        9.05        0.00     10.63 o 
   8 -11  11        0.43        9.18     10.79 o 
  -3 -10  11       91.48       40.97     35.90 o 
  -2 -10  11      197.93      216.92     27.16 o 
  -1 -10  11       23.14       32.37     17.12 o 
   0 -10  11       28.52       34.60     17.12 o 
   1 -10  11       89.49       92.27     21.21 o 
   2 -10  11      650.41      698.37     62.51 o 
   3 -10  11      438.03      462.39     24.43 o 
   4 -10  11       28.77       22.15     13.72 o 
   5 -10  11      146.55      161.33     17.62 o 
   6 -10  11      145.64      172.02     18.13 o 
   7 -10  11       50.57       53.19     16.56 o 
   8 -10  11        5.95        5.21     10.41 o 
   9 -10  11        7.69        8.48     11.28 o 
  -4  -9  11       71.16       39.38     33.11 o 
  -3  -9  11       10.85        9.30     12.28 o 
  -2  -9  11        2.96       11.91     12.65 o 
  -1  -9  11      143.96      143.99     21.58 o 
   0  -9  11       92.39      104.18     19.35 o 
   1  -9  11      167.79      152.34     18.24 o 
   2  -9  11      879.18      877.73     29.58 o 
   3  -9  11      296.81      300.22     19.46 o 
   4  -9  11      882.17      946.89     36.93 o 
   5  -9  11       31.79       11.49      9.47 o 
   6  -9  11        1.92        6.61     10.67 o 
   7  -9  11       10.40       10.78      9.47 o 
   8  -9  11      103.00      120.49     15.52 o 
   9  -9  11      166.34      149.40     20.09 o 
  -5  -8  11       91.32       87.60     12.50 o 
  -4  -8  11        0.41       -1.86      5.44 o 
  -3  -8  11      104.37      104.28     14.80 o 
  -2  -8  11      486.73      529.08     30.51 o 
  -1  -8  11        4.46        6.70     10.42 o 
   0  -8  11      214.28      221.63     18.24 o 
   1  -8  11      638.17      682.81     37.58 o 
   2  -8  11       75.31       68.71     14.76 o 
   3  -8  11      421.54      448.09     20.78 o 
   4  -8  11       17.59       18.26     15.19 o 
   5  -8  11       11.42       11.87      9.12 o 
   6  -8  11      136.08      166.30     15.64 o 
   7  -8  11      380.67      428.98     21.44 o 
   8  -8  11       62.74       66.42     12.37 o 
   9  -8  11        4.08       -0.68      8.02 o 
  10  -8  11       35.96       28.60     13.55 o 
  -6  -7  11      212.52      183.68     14.86 o 
  -5  -7  11      124.86      113.85      8.94 o 
  -4  -7  11     1470.20     1504.83     49.11 o 
  -3  -7  11       99.07       89.36     12.44 o 
  -2  -7  11        4.32       -1.49     13.02 o 
  -1  -7  11       29.52       30.80      9.07 o 
   0  -7  11       90.35       69.21     10.39 o 
   1  -7  11      821.79      912.63     29.32 o 
   2  -7  11      417.83      439.25     18.39 o 
   3  -7  11      477.31      485.76     22.71 o 
   4  -7  11        0.89        0.48      5.36 o 
   5  -7  11       23.01       23.29      9.31 o 
   6  -7  11        4.91        5.90      7.35 o 
   7  -7  11        0.84        1.83      6.56 o 
   8  -7  11      497.46      551.39     23.81 o 
   9  -7  11       42.31       41.97     10.78 o 
  10  -7  11       23.58       27.74     12.74 o 
  -7  -6  11       36.90       21.89      7.25 o 
  -6  -6  11        7.01        5.96      5.16 o 
  -5  -6  11      127.09      147.57     13.21 o 
  -4  -6  11       18.14       12.53      6.61 o 
  -3  -6  11      274.04      272.73     18.98 o 
  -2  -6  11     1759.00     1765.48     52.28 o 
  -1  -6  11      435.37      389.87     17.89 o 
   0  -6  11      457.70      436.82     18.72 o 
   1  -6  11      833.37      815.97     25.43 o 
   2  -6  11       15.42       16.37      7.47 o 
   3  -6  11     1016.06     1058.03     37.31 o 
   4  -6  11        6.74        6.88      7.37 o 
   5  -6  11      343.53      350.62     16.83 o 
   6  -6  11      211.74      198.85     14.20 o 
   7  -6  11      199.51      217.30     15.25 o 
   8  -6  11      201.26      209.63     15.63 o 
   9  -6  11       11.63        8.93      8.25 o 
  10  -6  11       11.60       20.65     13.11 o 
  -7  -5  11        2.37       -4.81      4.81 o 
  -6  -5  11      223.20      195.58     11.63 o 
  -5  -5  11      258.27      253.94     12.31 o 
  -4  -5  11      544.69      550.47     17.05 o 
  -3  -5  11        4.07        1.86      5.00 o 
  -2  -5  11      459.73      464.79     14.85 o 
  -1  -5  11       68.20       63.93      8.14 o 
   0  -5  11      241.90      251.19     13.92 o 
   1  -5  11     1643.70     1681.02     36.28 o 
   2  -5  11       67.54       66.43     10.93 o 
   3  -5  11      973.45      970.97     28.06 o 
   4  -5  11        7.22       13.95      7.37 o 
   5  -5  11      242.59      264.04     17.02 o 
   6  -5  11      266.98      290.73     18.17 o 
   7  -5  11       47.11       53.62     16.17 o 
   8  -5  11      741.20      790.44     40.74 o 
   9  -5  11       47.60       41.11      8.62 o 
  10  -5  11        4.37       -2.92      6.62 o 
  -7  -4  11      324.15      332.45     17.23 o 
  -6  -4  11       72.56       69.84     12.59 o 
  -5  -4  11      107.76      111.75     10.98 o 
  -4  -4  11       50.62       46.06      5.48 o 
  -3  -4  11      876.04      850.05     19.04 o 
  -2  -4  11     1165.98     1173.34     42.04 o 
  -1  -4  11      935.39      971.30     32.93 o 
   0  -4  11     1517.20     1600.37     30.64 o 
   1  -4  11      836.78      780.93     22.48 o 
   2  -4  11        0.42        4.66      4.81 o 
   3  -4  11     1132.57     1111.38     42.60 o 
   4  -4  11      181.93      198.87     12.21 o 
   5  -4  11      635.64      654.73     24.27 o 
   6  -4  11     2498.35     2623.62     59.32 o 
   7  -4  11       51.18       46.47      9.72 o 
   8  -4  11      222.56      213.33     16.68 o 
   9  -4  11       17.51       14.68      7.48 o 
  10  -4  11        2.24        5.63      9.88 o 
  -9  -3  11        0.53       -0.74     11.16 o 
  -8  -3  11       90.64      104.18     20.46 o 
  -7  -3  11        0.81        0.31      2.35 o 
  -6  -3  11     1228.87     1303.73     42.97 o 
  -5  -3  11       42.03       43.80      6.36 o 
  -4  -3  11       51.11       63.71      5.66 o 
  -3  -3  11       68.50       77.14      7.84 o 
  -2  -3  11      676.20      641.43     28.46 o 
  -1  -3  11      395.03      404.99     17.76 o 
   0  -3  11     1158.23     1087.93     24.58 o 
   1  -3  11      473.46      401.56     15.63 o 
   2  -3  11       87.08       81.61     10.18 o 
   3  -3  11     1263.09     1239.45     29.95 o 
   4  -3  11      145.21      134.40     10.75 o 
   5  -3  11      592.82      618.33     19.57 o 
   6  -3  11      654.10      681.89     21.27 o 
   7  -3  11      255.47      254.80     14.41 o 
   8  -3  11      303.23      285.86     14.73 o 
   9  -3  11       19.11       20.23      8.26 o 
 -10  -2  11      252.14      287.61     32.37 o 
  -9  -2  11       23.61       22.70     16.37 o 
  -8  -2  11      131.72      125.39     21.58 o 
  -7  -2  11      385.16      327.12     18.66 o 
  -6  -2  11       33.88       27.93     10.05 o 
  -5  -2  11       66.31       69.68      6.55 o 
  -4  -2  11       97.28       90.68      6.99 o 
  -3  -2  11      469.00      461.06     20.46 o 
  -2  -2  11      151.86      124.33      7.09 o 
  -1  -2  11     2203.76     2117.24     38.25 o 
   0  -2  11      358.04      351.74     11.44 o 
   1  -2  11        4.77        2.29      5.95 o 
   2  -2  11     1787.62     1752.43     36.99 o 
   3  -2  11       60.61       67.94      8.26 o 
   4  -2  11      253.78      263.31     15.14 o 
   5  -2  11      493.35      504.97     20.11 o 
   6  -2  11      650.03      614.28     28.17 o 
   7  -2  11      195.69      157.45     54.62 o 
   8  -2  11        7.80       14.92      8.65 o 
   9  -2  11       43.12       20.52     12.18 o 
 -10  -1  11        0.64       -6.33     14.51 o 
  -9  -1  11        0.80        7.81     14.14 o 
  -8  -1  11       14.08       13.02     13.39 o 
  -7  -1  11       35.24       27.10      5.13 o 
  -6  -1  11      390.29      406.93     16.60 o 
  -5  -1  11      355.10      351.41     12.06 o 
  -4  -1  11        4.42        4.41      3.09 o 
  -3  -1  11      449.22      425.42     24.56 o 
  -2  -1  11     2055.42     2061.45     39.33 o 
  -1  -1  11        2.95        4.37      4.54 o 
   0  -1  11     3817.15     3773.01     64.15 o 
   1  -1  11     4918.85     4990.76     81.64 o 
   2  -1  11      494.18      473.62     27.91 o 
   3  -1  11      787.59      775.87     23.15 o 
   4  -1  11       16.90       12.57      6.03 o 
   5  -1  11       43.01       45.50      8.00 o 
   6  -1  11      645.58      676.11     33.49 o 
   7  -1  11       16.13       21.98      6.29 o 
   8  -1  11        3.28        2.98      5.47 o 
   9  -1  11        3.83        4.76      5.73 o 
 -10   0  11      241.71      311.42     32.00 o 
  -9   0  11       22.09       26.79     16.00 o 
  -8   0  11      680.29      738.93     36.83 o 
  -7   0  11      414.14      411.16     25.30 o 
  -6   0  11        2.29       -1.25      2.29 o 
  -5   0  11     2003.16     1958.32     86.97 o 
  -4   0  11      751.26      750.64     20.65 o 
  -3   0  11      243.37      245.09     13.58 o 
  -2   0  11      631.66      614.39     13.39 o 
  -1   0  11     1565.63     1418.46     27.00 o 
   0   0  11       93.00       90.54      7.07 o 
   1   0  11      179.64      170.16     10.34 o 
   2   0  11     1792.03     1623.61     33.63 o 
   3   0  11        3.13        4.36      6.03 o 
   4   0  11      567.30      590.03     19.83 o 
   5   0  11      279.38      285.60     15.68 o 
   6   0  11       92.06       96.10      8.77 o 
   7   0  11      367.23      372.86     14.56 o 
   8   0  11       81.08       68.67     13.53 o 
   9   0  11       19.26       15.07      7.55 o 
 -11   1  11      145.63      224.36     30.88 o 
 -10   1  11       60.41       62.51     20.84 o 
  -9   1  11        0.23       -2.60     11.53 o 
  -8   1  11        1.91       14.51     12.28 o 
  -7   1  11       23.72       26.12      1.93 o 
  -6   1  11      836.19      835.66     46.22 o 
  -5   1  11     5448.53     5548.26    110.68 o 
  -4   1  11      967.64      945.10     16.33 o 
  -3   1  11       51.27       51.77      4.13 o 
  -2   1  11        3.00       13.38      7.26 o 
  -1   1  11      906.18      918.88     32.00 o 
   0   1  11     2568.88     2581.89     43.53 o 
   1   1  11        3.96        9.14      6.25 o 
   2   1  11      187.45      176.42     10.17 o 
   3   1  11      294.45      311.77     13.58 o 
   4   1  11        0.90       -2.28      6.08 o 
   5   1  11      552.81      432.61     83.34 o 
   6   1  11      179.56      170.71      9.10 o 
   7   1  11       51.62       46.89      8.21 o 
   8   1  11      105.89       95.52     11.95 o 
 -11   2  11       77.31       91.90     24.93 o 
 -10   2  11        5.27       17.12     16.00 o 
  -9   2  11       21.99       17.86     23.81 o 
  -8   2  11       81.89       97.11     27.91 o 
  -7   2  11      212.85      187.62     14.36 o 
  -6   2  11        1.52        4.95      2.78 o 
  -5   2  11      480.93      499.81     10.59 o 
  -4   2  11      257.94      285.26      7.57 o 
  -3   2  11     5162.26     5144.23     66.95 o 
  -2   2  11      294.07      300.28     11.34 o 
  -1   2  11      419.04      426.81     25.67 o 
   0   2  11      338.03      330.61     13.50 o 
   1   2  11     1467.84     1427.41     38.88 o 
   2   2  11     1206.16     1224.98     59.90 o 
   3   2  11      843.12      839.26     29.58 o 
   4   2  11      610.95      627.89     19.07 o 
   5   2  11      126.71      116.78      8.27 o 
   6   2  11       82.83      100.86     10.66 o 
   7   2  11      137.39      138.33      9.40 o 
   8   2  11       14.38       11.58      5.98 o 
 -11   3  11        1.47       29.77     31.63 o 
 -10   3  11      232.72      293.93     30.14 o 
  -9   3  11        3.35       -7.44     12.28 o 
  -8   3  11      244.00      271.98     22.70 o 
  -7   3  11     1274.23     1268.92     48.37 o 
  -6   3  11       92.80       98.09      6.06 o 
  -5   3  11      336.81      337.84      7.66 o 
  -4   3  11       61.03       74.03      4.63 o 
  -3   3  11      359.10      336.42      9.89 o 
  -2   3  11     1421.31     1384.93     22.74 o 
  -1   3  11     1303.12     1250.71     29.39 o 
   0   3  11      364.94      341.52     15.11 o 
   1   3  11       19.50       16.26      7.29 o 
   2   3  11     1257.51     1199.55     70.32 o 
   3   3  11       25.38       28.87      7.84 o 
   4   3  11      166.78      145.23      8.65 o 
   5   3  11      688.75      684.26     48.40 o 
   6   3  11       90.16       91.27      8.23 o 
   7   3  11       42.78       32.30      9.05 o 
 -11   4  11        1.13       -7.07     14.88 o 
 -10   4  11       53.36       58.41     19.72 o 
  -9   4  11      179.78      233.29     23.81 o 
  -8   4  11      955.24      906.14    117.39 o 
  -7   4  11       69.94       68.17      6.12 o 
  -6   4  11      117.88      117.08      4.93 o 
  -5   4  11      158.04      166.21      8.04 o 
  -4   4  11       20.42       28.51      3.85 o 
  -3   4  11     3858.51     3754.01     50.13 o 
  -2   4  11       71.51       64.45      4.14 o 
  -1   4  11      274.07      278.32     11.54 o 
   0   4  11        5.23       -0.04      4.98 o 
   1   4  11       43.27       49.54      9.84 o 
   2   4  11      774.73      812.73     47.44 o 
   3   4  11     1262.16     1195.14     42.52 o 
   4   4  11      387.80      371.72     22.01 o 
   5   4  11       28.30       22.22      5.15 o 
   6   4  11        1.62        3.75      4.45 o 
   7   4  11        4.03        6.81     10.03 o 
 -12   5  11        9.58       12.01     11.26 o 
 -11   5  11       24.34       28.84     11.95 o 
 -10   5  11       56.18       49.95     14.34 o 
  -9   5  11      336.37      290.77     23.90 o 
  -8   5  11      625.53      606.63     83.34 o 
  -7   5  11      472.83      456.11     11.10 o 
  -6   5  11       56.81       66.22      4.66 o 
  -5   5  11       58.76       59.34      4.72 o 
  -4   5  11       24.24       24.66      5.25 o 
  -3   5  11      435.35      428.09     13.20 o 
  -2   5  11      631.02      624.97     13.24 o 
  -1   5  11      197.75      188.81     11.27 o 
   0   5  11        4.67        6.03     11.53 o 
   1   5  11       35.68       29.10      2.55 o 
   2   5  11      682.21      655.85     46.59 o 
   3   5  11        0.16        3.16      2.11 o 
   4   5  11      287.55      282.64     30.99 o 
   5   5  11      313.44      332.39     19.07 o 
   6   5  11       60.62       68.28     15.03 o 
 -12   6  11       40.23       48.99     14.06 o 
 -11   6  11       24.66       22.63     11.07 o 
 -10   6  11        4.16        8.22      8.52 o 
  -9   6  11      804.91      720.80     48.62 o 
  -8   6  11      552.91      570.48     38.44 o 
  -7   6  11        2.87        5.68      3.30 o 
  -6   6  11      416.97      442.28     11.12 o 
  -5   6  11       17.49       20.72      4.60 o 
  -4   6  11      124.41      134.31      6.26 o 
  -3   6  11     1710.15     1786.50     26.22 o 
  -2   6  11     2521.47     2491.21     37.57 o 
  -1   6  11     1139.86     1155.27     44.81 o 
   0   6  11       13.36        4.65      7.73 o 
   1   6  11      184.84      188.52     14.14 o 
   2   6  11      253.62      270.26     17.12 o 
   3   6  11      288.50      296.26     17.31 o 
   4   6  11        2.37        2.39      7.23 o 
   5   6  11       65.11       75.80     15.93 o 
 -11   7  11        0.10       -2.53      7.58 o 
 -10   7  11       38.49       46.02     11.30 o 
  -9   7  11       47.33       54.84      6.01 o 
  -8   7  11       33.08       37.84      5.36 o 
  -7   7  11      559.99      624.64     42.60 o 
  -6   7  11       65.42       75.13      6.56 o 
  -5   7  11      197.59      207.46      8.85 o 
  -4   7  11      251.96      282.03      9.58 o 
  -3   7  11       69.80       69.15      4.37 o 
  -2   7  11      859.87      902.22     24.45 o 
  -1   7  11      715.47      747.14     27.18 o 
   0   7  11     2346.54     2504.92     67.72 o 
   1   7  11       17.73       14.95     11.16 o 
   2   7  11       93.12      115.91     13.91 o 
   3   7  11       42.37       43.90     11.65 o 
   4   7  11        0.76       -0.12     10.98 o 
 -11   8  11      203.94      228.08     39.07 o 
 -10   8  11       17.82       14.89      5.33 o 
  -9   8  11       45.20       42.06      5.53 o 
  -8   8  11        4.89        5.13      5.07 o 
  -7   8  11       19.85       26.76      6.56 o 
  -6   8  11      296.95      318.78     88.82 o 
  -5   8  11        1.97        2.23      3.07 o 
  -4   8  11      509.68      569.50     25.49 o 
  -3   8  11       96.23       99.52     11.18 o 
  -2   8  11       80.13       94.07     14.25 o 
  -1   8  11      210.77      189.02     19.60 o 
   0   8  11        0.86       -8.11      8.74 o 
   1   8  11      570.53      651.54     30.59 o 
   2   8  11       14.27       15.32     10.42 o 
   3   8  11       10.93       14.29     10.54 o 
 -11   9  11      145.21      174.50     34.60 o 
 -10   9  11       21.57       12.72      5.77 o 
  -9   9  11      376.94      373.25     12.99 o 
  -8   9  11       44.45       33.43      6.84 o 
  -7   9  11       19.17       23.81     10.05 o 
  -6   9  11      993.52     1067.83     39.44 o 
  -5   9  11       85.31       38.61     40.93 o 
  -4   9  11      325.63      383.30     18.15 o 
  -3   9  11      130.44      146.33     18.79 o 
  -2   9  11       35.03       42.47     13.86 o 
  -1   9  11       95.12      117.66     24.06 o 
   0   9  11      316.98      354.22     26.15 o 
   1   9  11       20.45        8.52     11.88 o 
   2   9  11       16.40       20.27     12.03 o 
 -10  10  11       81.82       58.66     10.93 o 
  -9  10  11       16.22       14.77      5.42 o 
  -8  10  11       27.30       14.14      9.67 o 
  -7  10  11       16.03       23.44     11.53 o 
  -6  10  11      322.77      318.12     37.21 o 
  -5  10  11      664.46      664.14     50.97 o 
  -4  10  11      209.30      256.73     24.93 o 
  -3  10  11       22.49       17.02     13.95 o 
  -2  10  11        6.39        5.23      8.90 o 
  -1  10  11       53.78       37.66     16.01 o 
   0  10  11       89.65      104.00     17.84 o 
   1  10  11      267.18      183.25    134.87 o 
 -10  11  11      136.93      127.73     10.47 o 
  -9  11  11       55.39       60.26      7.56 o 
  -8  11  11      128.76      120.18     17.49 o 
  -7  11  11       12.74       -0.74     13.77 o 
  -6  11  11       63.79        0.00     12.28 o 
  -5  11  11        7.78        7.07     20.46 o 
  -4  11  11      184.63      228.82     42.42 o 
  -3  11  11       93.21      133.57     24.56 o 
  -2  11  11       11.43        9.30     15.25 o 
  -1  11  11      161.81      173.38     46.51 o 
  -8  12  11        8.61        0.00     11.53 o 
  -7  12  11       79.84        0.00     12.65 o 
  -6  12  11        3.96        0.37      9.30 o 
  -5  12  11       13.39       21.21     26.42 o 
  -4  12  11      536.14      541.73     61.76 o 
  -3  12  11       10.19       13.77     17.12 o 
   1 -12  12      167.74      183.43     51.72 o 
   2 -12  12       15.04        5.58     17.12 o 
   3 -12  12      418.03      445.74     43.90 o 
   4 -12  12        3.05        6.33     29.02 o 
   5 -12  12       27.83       40.93     23.07 o 
   6 -12  12       14.54       12.65     31.63 o 
  -1 -11  12        1.27        7.44     16.00 o 
   0 -11  12       40.29       55.07     21.95 o 
   1 -11  12       14.84       29.77     32.00 o 
   2 -11  12      156.95      139.53     27.91 o 
   3 -11  12       22.21       29.39     20.09 o 
   4 -11  12        8.29       10.46     11.26 o 
   5 -11  12      179.26      215.29     21.68 o 
   6 -11  12      120.82      111.53     18.39 o 
   7 -11  12      174.41      172.98     33.22 o 
  -3 -10  12       33.79       15.50     18.05 o 
  -2 -10  12      294.79      324.44     31.25 o 
  -1 -10  12       41.35       41.67     29.77 o 
   0 -10  12      141.07       94.88     35.72 o 
   1 -10  12        6.55        7.07     14.14 o 
   2 -10  12       89.99      108.70     16.17 o 
   3 -10  12      343.88      346.78     26.66 o 
   4 -10  12        3.11       -2.49      9.27 o 
   5 -10  12        5.15        6.44     10.22 o 
   6 -10  12        0.09        3.16      8.76 o 
   7 -10  12        1.00        4.76      9.15 o 
   8 -10  12       46.67       52.18     17.09 o 
  -4  -9  12       51.51       22.44     21.95 o 
  -3  -9  12       84.53       81.48     30.88 o 
  -2  -9  12       49.12       17.86     23.44 o 
  -1  -9  12        3.02       -4.09     18.98 o 
   0  -9  12      680.08      750.83     40.56 o 
   1  -9  12      532.03      527.00     23.64 o 
   2  -9  12      411.24      399.18     25.61 o 
   3  -9  12        5.09        5.32     10.98 o 
   4  -9  12        2.01       -3.30     11.61 o 
   5  -9  12      375.50      442.09     23.80 o 
   6  -9  12      213.88      235.83     19.59 o 
   7  -9  12       23.82       11.25     10.11 o 
   8  -9  12        2.47       -1.81      9.05 o 
   9  -9  12       22.14       27.48     11.92 o 
  -5  -8  12      297.60      257.75     18.91 o 
  -4  -8  12      246.57      232.91     22.32 o 
  -3  -8  12       32.06       37.34      9.72 o 
  -2  -8  12      365.88      385.83     27.16 o 
  -1  -8  12       21.13       18.23     13.02 o 
   0  -8  12        2.21        4.83      8.95 o 
   1  -8  12     1445.62     1486.04     43.88 o 
   2  -8  12       74.66       96.18     15.63 o 
   3  -8  12     1404.09     1474.36     53.80 o 
   4  -8  12      245.27      275.13     21.21 o 
   5  -8  12      152.71      156.17     16.17 o 
   6  -8  12       33.65       39.13     11.42 o 
   7  -8  12       25.94       35.20     13.80 o 
   8  -8  12      280.07      258.15     31.63 o 
   9  -8  12       11.07       10.84     11.53 o 
  -6  -7  12      306.30      290.74     14.56 o 
  -5  -7  12       23.34       14.60      8.61 o 
  -4  -7  12      242.79      269.19     15.92 o 
  -3  -7  12      717.00      723.57     23.68 o 
  -2  -7  12       21.63       19.35     11.53 o 
  -1  -7  12      273.32      248.33     17.41 o 
   0  -7  12     1728.09     1779.90     45.32 o 
   1  -7  12       11.41       18.98     10.59 o 
   2  -7  12      943.94      910.17     31.80 o 
   3  -7  12        7.01       13.57     10.38 o 
   4  -7  12       24.71       29.14     10.11 o 
   5  -7  12      640.18      655.84     24.33 o 
   6  -7  12      559.73      594.20     34.99 o 
   7  -7  12      120.64      107.91     22.48 o 
   8  -7  12      152.29      142.62     18.48 o 
   9  -7  12       10.97       11.79     11.35 o 
  -6  -6  12       83.43       55.66     32.74 o 
  -5  -6  12      397.91      395.24     18.05 o 
  -4  -6  12      339.64      372.44     15.95 o 
  -3  -6  12       62.87       51.35     11.91 o 
  -2  -6  12      183.44      170.52     12.36 o 
  -1  -6  12        9.17       11.82      6.94 o 
   0  -6  12        1.02       -0.55      6.03 o 
   1  -6  12     1406.62     1433.51     52.09 o 
   2  -6  12      275.31      286.37     17.74 o 
   3  -6  12       85.68       74.83     11.30 o 
   4  -6  12       11.95        8.92      7.76 o 
   5  -6  12      706.87      703.92     27.58 o 
   6  -6  12        1.34        1.13      9.74 o 
   7  -6  12      302.22      291.29     27.73 o 
   8  -6  12       92.95      135.16     22.75 o 
   9  -6  12       17.27       13.20      7.80 o 
  -7  -5  12        4.67       10.14      6.06 o 
  -6  -5  12      231.66      232.79     14.70 o 
  -5  -5  12      345.82      347.52     14.83 o 
  -4  -5  12        1.37        0.06     12.84 o 
  -3  -5  12      983.25      973.94     26.70 o 
  -2  -5  12        3.34        8.37     13.02 o 
  -1  -5  12      550.70      582.55     23.81 o 
   0  -5  12      628.46      629.45     18.63 o 
   1  -5  12       81.74       98.64      9.99 o 
   2  -5  12      404.68      384.56     18.87 o 
   3  -5  12      127.19      126.37     11.83 o 
   4  -5  12       78.38       92.04     12.90 o 
   5  -5  12      597.01      608.13     21.44 o 
   6  -5  12      285.01      293.37     19.53 o 
   7  -5  12        0.23        4.01      6.25 o 
   8  -5  12      218.11      224.26     19.21 o 
   9  -5  12       16.14       15.79      7.80 o 
  -7  -4  12      223.31      207.17     13.35 o 
  -6  -4  12      434.23      471.53     16.10 o 
  -5  -4  12      346.05      366.27     18.98 o 
  -4  -4  12      910.87      881.50     31.99 o 
  -3  -4  12        2.53        1.07      6.97 o 
  -2  -4  12       11.24       16.02      6.03 o 
  -1  -4  12      453.40      452.38     25.49 o 
   0  -4  12      651.29      704.10     21.73 o 
   1  -4  12      111.21      106.47      9.34 o 
   2  -4  12     1038.51     1004.47     27.41 o 
   3  -4  12     1033.55     1064.26     38.32 o 
   4  -4  12      781.12      810.89     23.76 o 
   5  -4  12      232.84      230.01     14.44 o 
   6  -4  12       58.09       53.36     10.51 o 
   7  -4  12      522.01      520.34     21.55 o 
   8  -4  12      345.51      384.57     21.86 o 
   9  -4  12       26.87       27.09      8.14 o 
  -9  -3  12       27.33       36.46     31.25 o 
  -8  -3  12      936.53     1091.28     71.06 o 
  -7  -3  12      346.08      305.66     17.84 o 
  -6  -3  12        6.12       13.80      7.33 o 
  -5  -3  12      269.88      291.55     10.09 o 
  -4  -3  12      165.16      170.69      8.35 o 
  -3  -3  12     1927.03     1835.82     76.27 o 
  -2  -3  12      879.35      843.87     21.63 o 
  -1  -3  12     2159.55     2000.14     71.44 o 
   0  -3  12        2.60        2.91      5.11 o 
   1  -3  12      493.12      493.40     15.64 o 
   2  -3  12      492.10      472.78     16.02 o 
   3  -3  12        4.75        3.70      5.77 o 
   4  -3  12     1817.34     1858.98     50.23 o 
   5  -3  12       10.98       11.00      7.23 o 
   6  -3  12      628.30      688.48     22.70 o 
   7  -3  12        7.88       12.84      7.78 o 
   8  -3  12       48.89       51.56     11.91 o 
   9  -3  12       80.39       77.46     14.51 o 
  -9  -2  12       57.54       79.99     35.72 o 
  -8  -2  12      129.19      138.04     35.35 o 
  -7  -2  12     1027.00     1054.19     26.13 o 
  -6  -2  12      936.27      965.76     61.77 o 
  -5  -2  12      192.91      195.22     11.52 o 
  -4  -2  12      217.99      202.43     11.92 o 
  -3  -2  12     3821.22     3615.86    144.92 o 
  -2  -2  12      260.43      263.29     14.82 o 
  -1  -2  12     2752.37     2598.67     47.62 o 
   0  -2  12      454.62      399.41     15.54 o 
   1  -2  12       36.54       36.47      6.94 o 
   2  -2  12     1787.61     1715.12     49.86 o 
   3  -2  12      778.84      789.94     25.11 o 
   4  -2  12       54.19       54.58      8.90 o 
   5  -2  12      230.95      251.70     15.64 o 
   6  -2  12        2.80        8.28      8.02 o 
   7  -2  12      227.92      227.28     14.44 o 
   8  -2  12      305.98      280.73     17.27 o 
   9  -2  12      155.55      159.93     11.73 o 
 -10  -1  12       12.27       20.46     29.39 o 
  -9  -1  12       22.56       29.77     28.65 o 
  -8  -1  12     1856.79     2120.04     95.99 o 
  -7  -1  12       10.11       14.13      5.72 o 
  -6  -1  12        6.15        5.91      4.07 o 
  -5  -1  12       14.84        9.81      4.66 o 
  -4  -1  12      134.01      111.14      8.88 o 
  -3  -1  12      427.00      436.12     26.79 o 
  -2  -1  12      511.82      477.61     14.79 o 
  -1  -1  12      635.86      569.09     22.70 o 
   0  -1  12      138.07      134.56      8.81 o 
   1  -1  12      132.79      148.46     10.11 o 
   2  -1  12      191.53      195.46     11.54 o 
   3  -1  12      473.54      506.78     21.02 o 
   4  -1  12      969.71     1001.27     36.65 o 
   5  -1  12      459.69      445.85     16.95 o 
   6  -1  12      175.42      195.03     15.30 o 
   7  -1  12        9.24        9.40      5.93 o 
   8  -1  12      296.31      334.08     15.74 o 
   9  -1  12       81.19       73.45     14.42 o 
 -10   0  12        0.34       -1.12     12.28 o 
  -9   0  12        8.92       14.51     14.88 o 
  -8   0  12      117.05      141.76     20.84 o 
  -7   0  12      164.71      166.71     21.48 o 
  -6   0  12      189.01      179.38      7.36 o 
  -5   0  12     1085.86     1042.06     65.80 o 
  -4   0  12      156.37      175.95      6.35 o 
  -3   0  12     1197.07     1204.33     35.35 o 
  -2   0  12      316.43      339.50     12.56 o 
  -1   0  12     1938.41     1959.60     36.91 o 
   0   0  12     4099.66     3902.12     67.84 o 
   1   0  12      186.12      165.13      9.58 o 
   2   0  12     2018.79     2001.71     41.61 o 
   3   0  12      172.34      180.83     11.28 o 
   4   0  12       17.17       10.45      6.30 o 
   5   0  12      784.42      774.01     22.40 o 
   6   0  12       36.59       38.87      8.39 o 
   7   0  12       15.83       17.73      7.20 o 
   8   0  12        5.51        9.33      8.23 o 
 -11   1  12       39.66       54.69     23.07 o 
 -10   1  12       59.57       73.30     22.32 o 
  -9   1  12      134.52      182.31     24.18 o 
  -8   1  12       33.30       54.32     16.00 o 
  -7   1  12        2.70        4.51      1.92 o 
  -6   1  12      280.60      256.63     21.86 o 
  -5   1  12      525.37      488.83     19.48 o 
  -4   1  12     2348.58     2321.06     32.51 o 
  -3   1  12      551.89      489.38     19.72 o 
  -2   1  12      292.40      279.93     11.27 o 
  -1   1  12      915.18      900.64     18.94 o 
   0   1  12       85.06       86.34      9.17 o 
   1   1  12        8.37        9.31      7.09 o 
   2   1  12      261.17      244.23     12.03 o 
   3   1  12       66.04       63.26     10.25 o 
   4   1  12      443.72      484.20     17.05 o 
   5   1  12      307.59      302.76     14.70 o 
   6   1  12        9.11       15.42      5.99 o 
   7   1  12       28.17       29.98      6.82 o 
   8   1  12        1.86       -4.64      7.32 o 
 -11   2  12       93.90      104.55     26.79 o 
 -10   2  12      117.62      149.94     25.67 o 
  -9   2  12       45.86       71.44     18.60 o 
  -8   2  12      181.67      171.15     20.09 o 
  -7   2  12      887.88      840.61     74.25 o 
  -6   2  12     1721.99     1649.46     52.34 o 
  -5   2  12      658.69      659.02     11.39 o 
  -4   2  12       24.66       32.79      4.01 o 
  -3   2  12      124.60      102.74      5.50 o 
  -2   2  12      879.28      907.87     21.44 o 
  -1   2  12      583.26      591.66     16.18 o 
   0   2  12     1030.73      974.72     21.76 o 
   1   2  12      222.45      203.39     11.23 o 
   2   2  12      672.71      678.23     27.53 o 
   3   2  12       80.94       81.15     11.21 o 
   4   2  12        0.23        0.74      5.26 o 
   5   2  12       41.92       30.25      8.30 o 
   6   2  12        1.53        0.50      4.77 o 
   7   2  12      624.98      613.38     21.70 o 
 -11   3  12        3.09       11.16     17.12 o 
 -10   3  12      103.68      138.04     24.56 o 
  -9   3  12      379.29      444.25     48.00 o 
  -8   3  12       42.15       28.27      4.65 o 
  -7   3  12       15.93       17.05      4.07 o 
  -6   3  12      381.12      358.21     12.34 o 
  -5   3  12      114.29      123.57      7.44 o 
  -4   3  12     3316.33     3330.12     45.42 o 
  -3   3  12     1457.48     1411.23     23.33 o 
  -2   3  12      574.32      602.09     18.79 o 
  -1   3  12       94.94       81.18      8.04 o 
   0   3  12      780.13      804.41     24.18 o 
   1   3  12     1300.05     1314.42     82.04 o 
   2   3  12     1291.41     1319.32     67.53 o 
   3   3  12      296.58      304.57     23.33 o 
   4   3  12      325.18      303.58     13.41 o 
   5   3  12      681.51      671.25     46.12 o 
   6   3  12        0.11        7.75      5.64 o 
   7   3  12       25.44       18.25      6.22 o 
 -11   4  12      114.77      108.27     39.81 o 
 -10   4  12       34.57       42.79     19.35 o 
  -9   4  12      296.96      330.40     27.91 o 
  -8   4  12      692.98      595.81     86.13 o 
  -7   4  12        1.99        1.07      2.55 o 
  -6   4  12        3.16        1.05      3.04 o 
  -5   4  12      913.33      868.14     17.14 o 
  -4   4  12       94.74      101.93      8.96 o 
  -3   4  12       35.66       35.27      4.36 o 
  -2   4  12     1556.13     1538.16     22.36 o 
  -1   4  12      111.88      124.71      9.54 o 
   0   4  12      378.96      366.30     14.72 o 
   1   4  12      502.45      558.67     28.09 o 
   2   4  12      276.90      289.33     14.99 o 
   3   4  12      408.30      391.52     23.04 o 
   4   4  12       83.15       85.49     10.02 o 
   5   4  12       19.90       16.25      6.44 o 
   6   4  12       51.46       25.31      6.82 o 
 -11   5  12       13.00       11.91     15.63 o 
 -10   5  12      108.19      140.27     23.81 o 
  -9   5  12      896.65      725.46    101.83 o 
  -8   5  12       18.32       13.49      3.84 o 
  -7   5  12       23.19       21.89      4.02 o 
  -6   5  12       43.58       47.51      7.44 o 
  -5   5  12      274.14      275.89      8.94 o 
  -4   5  12     2470.90     2471.24     34.17 o 
  -3   5  12      635.94      640.55     12.00 o 
  -2   5  12      646.68      620.14     13.01 o 
  -1   5  12      214.96      226.94      7.82 o 
   0   5  12      549.30      546.74     18.51 o 
   1   5  12      821.58      867.54     24.69 o 
   2   5  12      374.25      345.20     38.87 o 
   3   5  12      589.56      546.27     61.20 o 
   4   5  12       25.87       23.15      5.90 o 
   5   5  12      155.04      179.44     16.37 o 
 -11   6  12       31.31       45.39     30.14 o 
 -10   6  12       14.79       21.21     15.25 o 
  -9   6  12      230.35      206.48     40.56 o 
  -8   6  12      275.85      257.88     19.35 o 
  -7   6  12      181.22      203.79     11.07 o 
  -6   6  12      238.33      267.41     13.53 o 
  -5   6  12       65.83       70.92      6.91 o 
  -4   6  12      205.81      214.08      8.87 o 
  -3   6  12       11.49        9.70      3.35 o 
  -2   6  12      130.53      133.72      6.36 o 
  -1   6  12      269.32      229.55     18.77 o 
   0   6  12      453.43      441.20     21.54 o 
   1   6  12      692.30      710.41     32.74 o 
   2   6  12      193.87      202.59     15.35 o 
   3   6  12       20.72       29.03     10.37 o 
   4   6  12      121.37      111.04     18.24 o 
   5   6  12        1.51        0.96      8.94 o 
 -11   7  12       49.94       51.98     12.86 o 
 -10   7  12      128.69      123.58     23.07 o 
  -9   7  12      280.67      260.15     47.25 o 
  -8   7  12        0.29        0.66      5.51 o 
  -7   7  12       33.19       36.07      5.93 o 
  -6   7  12      154.28      165.69      7.58 o 
  -5   7  12       53.60       66.84      6.72 o 
  -4   7  12      621.93      619.82     13.20 o 
  -3   7  12        2.73        9.06      2.86 o 
  -2   7  12      217.61      195.90      9.43 o 
  -1   7  12       61.02       61.77     11.01 o 
   0   7  12       53.81       55.45     12.84 o 
   1   7  12      572.29      588.74     36.09 o 
   2   7  12       39.16       48.81     11.95 o 
   3   7  12       50.72       63.35     15.55 o 
   4   7  12       12.53       12.67     12.90 o 
 -11   8  12        0.23       -1.12      9.67 o 
 -10   8  12       66.43       75.93     12.13 o 
  -9   8  12       11.51        8.95      7.22 o 
  -8   8  12       20.69       25.98      8.90 o 
  -7   8  12      621.09      688.35     47.25 o 
  -6   8  12      741.74      795.63     30.57 o 
  -5   8  12       52.50       49.06      5.85 o 
  -4   8  12       53.13       29.54     19.79 o 
  -3   8  12       86.73       74.83     13.24 o 
  -2   8  12      325.79      381.91     22.23 o 
  -1   8  12     2238.03     2384.84     54.41 o 
   0   8  12      181.79      176.36     24.00 o 
   1   8  12       87.96      106.55     18.76 o 
   2   8  12       51.92       55.94     16.32 o 
   3   8  12       57.95       60.18     14.59 o 
 -11   9  12        6.57        7.81     12.28 o 
 -10   9  12       10.64        7.78      5.18 o 
  -9   9  12        3.48       -0.37      5.21 o 
  -8   9  12       28.58       22.32     15.25 o 
  -7   9  12        0.05        2.98      7.44 o 
  -6   9  12      137.46      159.62     17.12 o 
  -5   9  12      496.58      547.28     24.15 o 
  -4   9  12       43.10       42.07     14.32 o 
  -3   9  12        1.42       14.82     15.09 o 
  -2   9  12      414.19      445.97     22.22 o 
  -1   9  12       49.54       50.81     13.02 o 
   0   9  12      197.16      191.67     22.25 o 
   1   9  12      172.21      179.47     24.00 o 
   2   9  12        7.85        2.65     11.26 o 
 -10  10  12       64.35       46.28      9.35 o 
  -9  10  12       15.19       -3.35     12.28 o 
  -8  10  12      189.52      209.85     18.60 o 
  -7  10  12      141.73      136.18     27.16 o 
  -6  10  12      475.88      479.60     29.77 o 
  -5  10  12       79.70       78.51     17.86 o 
  -4  10  12       50.13       15.71     28.09 o 
  -3  10  12       99.23      100.56     18.47 o 
  -2  10  12        3.18        6.38      9.58 o 
  -1  10  12      400.40      537.90     27.47 o 
   0  10  12        5.56        1.12     14.51 o 
  -9  11  12        2.60        6.84      6.70 o 
  -8  11  12       52.31       -0.74     13.77 o 
  -7  11  12        3.49       -0.37      7.81 o 
  -6  11  12       36.56        0.00      7.81 o 
  -5  11  12      325.01      351.98     30.14 o 
  -4  11  12       74.16       78.51     21.58 o 
  -3  11  12        0.58        4.09     13.77 o 
  -2  11  12       61.18       67.72     37.58 o 
  -1  11  12       75.83       96.37     26.42 o 
  -8  12  12       25.57       -0.37      8.56 o 
  -7  12  12       43.42        0.00      8.56 o 
  -6  12  12        1.20        0.00      9.30 o 
  -5  12  12       17.75       16.00     16.37 o 
  -4  12  12       15.23       13.02     17.49 o 
   3 -12  13       14.29       13.77     33.11 o 
   4 -12  13       28.52       36.09     24.18 o 
   0 -11  13      167.14      192.73     30.14 o 
   1 -11  13       62.51       63.62     23.81 o 
   2 -11  13      220.31      214.68     51.72 o 
   3 -11  13       17.13        5.58     16.00 o 
   4 -11  13       61.15       48.55     15.73 o 
   5 -11  13      116.74      116.05     19.42 o 
   6 -11  13       45.11       53.79     26.94 o 
   7 -11  13      157.43      177.07     22.06 o 
  -2 -10  13       27.92       45.02     18.98 o 
  -1 -10  13      110.43      114.97     23.81 o 
   0 -10  13       63.69       48.00     20.09 o 
   1 -10  13      116.85      126.13     39.81 o 
   2 -10  13        6.81       -1.49     10.52 o 
   3 -10  13      173.21      212.30     24.39 o 
   4 -10  13      136.48      141.74     22.54 o 
   5 -10  13      210.58      256.76     35.35 o 
   6 -10  13      311.67      338.85     29.39 o 
   7 -10  13       64.33       55.72     24.85 o 
   8 -10  13      134.68      130.95     29.73 o 
  -4  -9  13       82.53        1.86     10.05 o 
  -3  -9  13      203.30      210.22     25.67 o 
  -2  -9  13      117.35      126.88     21.95 o 
  -1  -9  13       43.02       50.60     17.86 o 
   0  -9  13       11.94       23.90     12.84 o 
   1  -9  13      330.14      355.17     36.65 o 
   2  -9  13      115.99      136.89     16.43 o 
   3  -9  13      190.56      208.55     30.08 o 
   4  -9  13      141.05      140.17     17.31 o 
   5  -9  13      287.99      303.41     21.94 o 
   6  -9  13      110.47       99.12     26.54 o 
   7  -9  13       11.88       10.28     12.72 o 
   8  -9  13       21.65       36.08     15.32 o 
  -5  -8  13      179.70      165.11     15.81 o 
  -4  -8  13        4.68      -12.65     12.65 o 
  -3  -8  13        3.47        7.63      9.57 o 
  -2  -8  13       23.78       11.16     20.09 o 
  -1  -8  13      993.58     1037.54     35.85 o 
   0  -8  13      369.94      382.79     26.97 o 
   1  -8  13       61.92       78.08     19.91 o 
   2  -8  13       17.69       10.10     10.88 o 
   3  -8  13      787.76      834.39     30.32 o 
   4  -8  13      511.97      558.13     25.36 o 
   5  -8  13      873.49      938.99     59.34 o 
   6  -8  13        3.08        6.09     10.86 o 
   7  -8  13       56.36       66.54     16.37 o 
   8  -8  13       49.97       55.33     16.28 o 
   9  -8  13        7.02       10.26     12.21 o 
  -6  -7  13      248.52      227.02     16.97 o 
  -5  -7  13       70.34       57.67     22.70 o 
  -4  -7  13       11.63       11.63      7.84 o 
  -3  -7  13      236.46      253.01     21.95 o 
  -2  -7  13      392.97      397.68     37.39 o 
  -1  -7  13       37.61       24.43      8.90 o 
   0  -7  13      512.79      513.54     24.73 o 
   1  -7  13       71.86       75.40     11.80 o 
   2  -7  13      549.40      579.05     23.26 o 
   3  -7  13      345.39      374.92     23.81 o 
   4  -7  13     1005.10      999.83     66.23 o 
   5  -7  13        6.33       22.83     12.31 o 
   6  -7  13       40.85       41.82     14.14 o 
   7  -7  13      309.13      347.42     25.19 o 
   8  -7  13       12.88       18.75     12.87 o 
   9  -7  13       42.91       28.39     11.44 o 
  -6  -6  13      235.26      220.92     19.35 o 
  -5  -6  13        1.99       -2.83      7.26 o 
  -4  -6  13       58.25       38.21     11.69 o 
  -3  -6  13       73.24       77.47     11.49 o 
  -2  -6  13      334.84      276.99     16.94 o 
  -1  -6  13     2408.69     2415.50     72.74 o 
   0  -6  13       22.45       22.89      8.28 o 
   1  -6  13        0.43       10.27      8.85 o 
   2  -6  13        8.63       18.10     10.67 o 
   3  -6  13      104.48      100.07     12.23 o 
   4  -6  13     1442.46     1461.62     49.85 o 
   5  -6  13      292.47      330.25     21.75 o 
   6  -6  13       78.70       80.27     13.02 o 
   7  -6  13        0.60       -1.11      8.41 o 
   8  -6  13        8.12       14.46     14.88 o 
   9  -6  13       61.97       55.07     12.49 o 
  -7  -5  13      191.52      167.77     17.30 o 
  -6  -5  13       60.95       70.83      9.63 o 
  -5  -5  13       98.03      101.73     13.72 o 
  -4  -5  13      107.35      101.41     10.11 o 
  -3  -5  13     1119.76     1122.03     43.72 o 
  -2  -5  13       58.98       72.71     17.12 o 
  -1  -5  13       29.88       28.38      9.05 o 
   0  -5  13      242.14      246.93     13.39 o 
   1  -5  13       18.78       24.78     13.29 o 
   2  -5  13      382.82      390.29     16.69 o 
   3  -5  13        9.98       15.01      9.75 o 
   4  -5  13      351.97      364.75     20.65 o 
   5  -5  13        0.10       -1.75      5.63 o 
   6  -5  13       90.91       80.54     12.49 o 
   7  -5  13      331.99      326.15     31.25 o 
   8  -5  13        3.05        3.55      9.05 o 
   9  -5  13       94.52       86.29     11.31 o 
  -7  -4  13       18.54       16.14      4.48 o 
  -6  -4  13       49.11       64.90      9.12 o 
  -5  -4  13      387.65      378.38     18.28 o 
  -4  -4  13       51.88       42.76      7.15 o 
  -3  -4  13      649.87      651.01     32.56 o 
  -2  -4  13      350.94      358.77     24.18 o 
  -1  -4  13     1571.18     1485.22     58.04 o 
   0  -4  13      651.30      645.26     19.07 o 
   1  -4  13       27.27       32.88      9.24 o 
   2  -4  13      260.94      260.11     16.22 o 
   3  -4  13        1.60        5.21      6.67 o 
   4  -4  13      796.00      811.46     29.22 o 
   5  -4  13        2.25        0.51      6.41 o 
   6  -4  13      199.42      218.02     15.52 o 
   7  -4  13      293.09      309.04     18.41 o 
   8  -4  13        7.13        6.68      9.35 o 
   9  -4  13      195.28      191.11     15.45 o 
  -8  -3  13       63.00       49.49     18.98 o 
  -7  -3  13      435.84      443.99     15.46 o 
  -6  -3  13        6.79        5.21      4.99 o 
  -5  -3  13      108.69      108.78      7.24 o 
  -4  -3  13      816.52      828.82     31.17 o 
  -3  -3  13     1877.06     1793.31     72.93 o 
  -2  -3  13      827.60      776.85     21.47 o 
  -1  -3  13      338.38      329.82     16.37 o 
   0  -3  13        6.55        2.60      5.00 o 
   1  -3  13      749.18      769.94     24.29 o 
   2  -3  13     3909.52     3946.53     78.37 o 
   3  -3  13      201.59      209.22     13.53 o 
   4  -3  13      279.03      292.44     15.76 o 
   5  -3  13        7.26        3.78      6.44 o 
   6  -3  13        2.94        1.69      8.31 o 
   7  -3  13      582.83      604.70     27.80 o 
   8  -3  13      243.32      226.95     17.68 o 
   9  -3  13       64.38       41.35     10.59 o 
  -9  -2  13      478.90      524.99     38.70 o 
  -8  -2  13      194.02      197.94     25.67 o 
  -7  -2  13       13.27       18.60     10.23 o 
  -6  -2  13       94.40      104.84      7.70 o 
  -5  -2  13      107.24      104.81      6.47 o 
  -4  -2  13      451.89      451.82     23.47 o 
  -3  -2  13       71.01       91.36      8.95 o 
  -2  -2  13      569.63      590.25     25.67 o 
  -1  -2  13      144.41      156.83      9.73 o 
   0  -2  13        9.66        2.89      5.46 o 
   1  -2  13      458.56      439.62     15.78 o 
   2  -2  13       40.61       36.58      8.26 o 
   3  -2  13     3323.64     3459.85     78.32 o 
   4  -2  13      427.09      452.88     20.95 o 
   5  -2  13      172.32      160.00     14.79 o 
   6  -2  13       88.26      110.83     12.07 o 
   7  -2  13      352.87      376.47     22.14 o 
   8  -2  13       15.59       12.93      8.14 o 
   9  -2  13       64.75       43.65      9.88 o 
 -10  -1  13       22.70       13.39     17.86 o 
  -9  -1  13      174.92      215.06     28.28 o 
  -8  -1  13       63.59       61.76     18.60 o 
  -7  -1  13     1047.37     1107.54     53.58 o 
  -6  -1  13       45.83       54.98      8.79 o 
  -5  -1  13      298.41      299.18     18.32 o 
  -4  -1  13     2059.98     1957.41    107.17 o 
  -3  -1  13       87.11       88.08     11.16 o 
  -2  -1  13     1286.22     1229.62     31.04 o 
  -1  -1  13       39.15       32.38      7.99 o 
   0  -1  13      118.14      118.82      9.20 o 
   1  -1  13     1209.70     1137.61     28.48 o 
   2  -1  13     6563.84     6491.66    119.62 o 
   3  -1  13      331.04      312.78     14.41 o 
   4  -1  13       82.45       78.02     12.80 o 
   5  -1  13       31.47       28.87     10.02 o 
   6  -1  13       22.64       16.46      8.04 o 
   7  -1  13      508.93      532.84     17.65 o 
   8  -1  13       56.18       52.92     10.07 o 
 -10   0  13        1.56        1.86     21.95 o 
  -9   0  13      280.90      328.91     47.62 o 
  -8   0  13       63.24       41.45     29.58 o 
  -7   0  13      324.37      293.54     31.40 o 
  -6   0  13        5.90        7.67      3.34 o 
  -5   0  13      965.71      959.99     51.03 o 
  -4   0  13     1038.80     1034.20     36.87 o 
  -3   0  13        7.36       14.06      5.69 o 
  -2   0  13     1801.51     1801.73     35.67 o 
  -1   0  13     1028.16     1063.46     25.92 o 
   0   0  13      482.39      458.19     14.44 o 
   1   0  13      566.34      519.49     16.40 o 
   2   0  13      196.55      168.04     11.39 o 
   3   0  13     1329.42     1334.22     30.32 o 
   4   0  13      154.07      173.57     16.37 o 
   5   0  13       64.39       57.73      9.64 o 
   6   0  13       10.89        6.79      6.06 o 
   7   0  13      121.95      119.55     11.09 o 
   8   0  13       63.50       55.47      9.04 o 
 -10   1  13      122.51       99.71     40.18 o 
  -9   1  13        0.32       -7.44     22.32 o 
  -8   1  13       30.51       15.75      8.19 o 
  -7   1  13      105.71      104.51      8.96 o 
  -6   1  13      503.50      505.95     37.37 o 
  -5   1  13      356.58      376.88     13.16 o 
  -4   1  13      101.04      100.68      5.82 o 
  -3   1  13      233.06      205.14     14.32 o 
  -2   1  13      249.56      244.53      9.99 o 
  -1   1  13      811.37      828.55     19.18 o 
   0   1  13     1700.35     1639.47     31.66 o 
   1   1  13     2701.54     2597.48     47.78 o 
   2   1  13        2.35        0.97      5.13 o 
   3   1  13        8.68        7.35      6.41 o 
   4   1  13        9.34        1.79      6.70 o 
   5   1  13      189.43      169.48     21.58 o 
   6   1  13      147.71      150.11     11.16 o 
   7   1  13        1.63        1.19      4.18 o 
 -11   2  13       95.62      108.64     44.28 o 
 -10   2  13      181.49      166.69     27.53 o 
  -9   2  13       34.29       42.42     17.86 o 
  -8   2  13      228.45      170.48     37.34 o 
  -7   2  13      502.38      486.19     37.12 o 
  -6   2  13       84.99       78.00      5.48 o 
  -5   2  13     1025.43     1022.43     17.72 o 
  -4   2  13     1365.50     1355.55     23.37 o 
  -3   2  13       82.69       92.73      5.79 o 
  -2   2  13     2605.29     2558.05     48.16 o 
  -1   2  13      327.52      324.31     12.55 o 
   0   2  13      278.00      263.17     14.30 o 
   1   2  13      225.64      187.10     13.72 o 
   2   2  13       16.29       13.00     11.54 o 
   3   2  13      293.26      304.06     15.44 o 
   4   2  13      576.51      537.85     19.97 o 
   5   2  13      163.02      163.46     12.20 o 
   6   2  13        0.41        2.85      4.51 o 
   7   2  13       35.83       33.96      7.91 o 
 -11   3  13       32.45       35.35     21.21 o 
 -10   3  13      195.93      244.08     29.77 o 
  -9   3  13       41.72       56.55     17.86 o 
  -8   3  13       24.96       17.32      3.41 o 
  -7   3  13        2.78        3.38      2.86 o 
  -6   3  13     1647.41     1646.11     79.35 o 
  -5   3  13      400.96      371.36     13.76 o 
  -4   3  13        2.41        1.37      3.15 o 
  -3   3  13      227.09      222.38      7.69 o 
  -2   3  13       31.90       32.55      6.56 o 
  -1   3  13      311.32      297.74     14.64 o 
   0   3  13       17.22       16.83      6.78 o 
   1   3  13      586.52      556.88     27.15 o 
   2   3  13       83.37       71.44     10.19 o 
   3   3  13       38.62       38.09     11.88 o 
   4   3  13       33.91       33.54      5.69 o 
   5   3  13        2.11        4.27      4.80 o 
   6   3  13      880.74      887.50     54.26 o 
 -11   4  13      124.49      146.22     27.53 o 
 -10   4  13      168.17      219.15     43.16 o 
  -9   4  13      242.26      157.67     71.81 o 
  -8   4  13      118.76      106.94     11.28 o 
  -7   4  13      336.07      351.08     17.93 o 
  -6   4  13       55.20       52.45      5.55 o 
  -5   4  13     1656.78     1636.80     24.52 o 
  -4   4  13     1160.92     1093.68     18.18 o 
  -3   4  13      152.23      162.19      6.88 o 
  -2   4  13     1175.28     1162.73     23.83 o 
  -1   4  13     1140.08     1176.59     30.45 o 
   0   4  13      226.39      223.12     17.12 o 
   1   4  13     1379.25     1348.22     47.81 o 
   2   4  13      149.99      148.54     13.23 o 
   3   4  13      189.46      162.83      9.63 o 
   4   4  13      120.00      151.68     10.23 o 
   5   4  13      297.74      279.41     36.40 o 
   6   4  13        6.74        3.02      7.77 o 
 -11   5  13      116.94      119.43     39.81 o 
 -10   5  13       17.27       27.16     16.74 o 
  -9   5  13       68.76       53.22     12.84 o 
  -8   5  13       62.11       61.80      7.36 o 
  -7   5  13       84.58       89.60      6.39 o 
  -6   5  13      355.05      369.53      9.66 o 
  -5   5  13        1.85        0.89      3.40 o 
  -4   5  13      313.22      294.68     11.69 o 
  -3   5  13      908.01      917.83     19.20 o 
  -2   5  13       53.33       55.97      6.51 o 
  -1   5  13       12.25       14.41      3.11 o 
   0   5  13      525.36      506.30     19.23 o 
   1   5  13      426.25      438.38     21.21 o 
   2   5  13      644.73      578.00     71.26 o 
   3   5  13        0.13        3.17      3.77 o 
   4   5  13        1.91       11.15      8.88 o 
   5   5  13        1.52       -4.25      9.12 o 
 -11   6  13        5.99       24.93     17.49 o 
 -10   6  13      260.23      352.35     46.51 o 
  -9   6  13       35.33       27.87     11.53 o 
  -8   6  13        2.42        1.66      3.06 o 
  -7   6  13       98.14       94.54      6.28 o 
  -6   6  13        1.43       -0.57      3.40 o 
  -5   6  13      232.68      242.24      9.60 o 
  -4   6  13      152.91      160.68      7.46 o 
  -3   6  13      115.74      125.57      7.48 o 
  -2   6  13      130.22      109.34      7.29 o 
  -1   6  13      366.75      340.62     14.25 o 
   0   6  13       28.52       15.58      4.92 o 
   1   6  13      346.71      358.82     18.63 o 
   2   6  13      153.53      179.23     19.75 o 
   3   6  13       22.88       26.62     10.99 o 
   4   6  13      192.82      201.93     18.58 o 
 -11   7  13       18.69       18.23     15.63 o 
 -10   7  13        0.06       -2.98     11.53 o 
  -9   7  13       53.86       41.18      6.95 o 
  -8   7  13      706.06      757.84     55.25 o 
  -7   7  13      248.84      280.91     10.77 o 
  -6   7  13      167.55      203.82      9.61 o 
  -5   7  13      165.42      153.73      8.12 o 
  -4   7  13      406.10      429.24     11.27 o 
  -3   7  13        1.02        4.02      3.65 o 
  -2   7  13      152.07      139.73     12.67 o 
  -1   7  13      845.57      868.78     27.59 o 
   0   7  13      349.92      360.56     22.78 o 
   1   7  13      738.93      792.11     28.55 o 
   2   7  13       10.03       12.24     16.52 o 
   3   7  13        7.56       10.59     10.27 o 
 -11   8  13        5.85        7.44     12.65 o 
 -10   8  13      242.32      306.58     27.16 o 
  -9   8  13        4.98       -0.26      4.83 o 
  -8   8  13       35.52       42.76      8.80 o 
  -7   8  13      123.01      113.66     38.02 o 
  -6   8  13       10.52       14.41      5.01 o 
  -5   8  13      213.49      264.97     11.24 o 
  -4   8  13        1.64       -0.44      2.85 o 
  -3   8  13       12.28       21.67     10.86 o 
  -2   8  13        8.61        9.85      8.52 o 
  -1   8  13       18.44       22.22     14.70 o 
   0   8  13      440.58      454.10     24.36 o 
   1   8  13       21.81       38.95     12.86 o 
   2   8  13       71.94       72.43     18.58 o 
 -10   9  13        4.17        3.80      5.63 o 
  -9   9  13       76.80       72.93     11.53 o 
  -8   9  13      207.69      170.53    120.74 o 
  -7   9  13      202.57      214.31     18.23 o 
  -6   9  13        2.81       -2.32      8.23 o 
  -5   9  13        7.00       15.23      8.55 o 
  -4   9  13       29.56       52.65     13.68 o 
  -3   9  13      182.56      209.85     20.65 o 
  -2   9  13      392.64      470.40     27.61 o 
  -1   9  13      138.99      140.91     17.11 o 
   0   9  13        5.70       -0.93     11.16 o 
   1   9  13        8.82       13.45     14.09 o 
 -10  10  13        2.39        4.49      6.08 o 
  -9  10  13       44.51       37.21     11.53 o 
  -8  10  13       29.54       20.09     18.23 o 
  -7  10  13       69.66       77.02     15.63 o 
  -6  10  13       97.77      110.50     18.23 o 
  -5  10  13       77.43       46.53     31.07 o 
  -4  10  13       34.29       33.01     11.54 o 
  -3  10  13      545.76      592.32     27.23 o 
  -2  10  13       12.44        9.26     10.44 o 
  -1  10  13        5.56        5.42     10.77 o 
   0  10  13       62.13       80.34     17.36 o 
  -9  11  13       42.57       36.09     20.84 o 
  -8  11  13      199.55      219.52     21.58 o 
  -7  11  13      157.20      181.20     21.95 o 
  -6  11  13       12.39        9.30     13.02 o 
  -5  11  13       34.37       37.21     17.86 o 
  -4  11  13       14.01       25.30     17.49 o 
  -3  11  13       58.69       88.92     23.44 o 
  -2  11  13      198.00      231.80     31.63 o 
  -6  12  13        0.58       13.02     24.56 o 
   0 -11  14       28.49       17.12     31.25 o 
   1 -11  14      189.53      220.26     33.11 o 
   2 -11  14       17.70       33.86     21.95 o 
   3 -11  14        0.05        1.99     10.55 o 
   4 -11  14      133.85      156.27     21.19 o 
   5 -11  14       17.02       17.80     17.12 o 
   6 -11  14       52.27       64.18     18.01 o 
  -2 -10  14       15.35       15.63     26.79 o 
  -1 -10  14      100.91      130.22     40.18 o 
   0 -10  14       28.58       51.35     21.21 o 
   1 -10  14      124.61      108.04     17.31 o 
   2 -10  14      212.77      232.54     20.82 o 
   3 -10  14        1.21        7.92     10.12 o 
   4 -10  14      267.88      308.06     23.92 o 
   5 -10  14        1.53        4.29     14.24 o 
   6 -10  14      123.46      121.67     23.26 o 
   7 -10  14       49.59       48.01     15.61 o 
  -3  -9  14        2.97        6.70     13.02 o 
  -2  -9  14       62.24       86.32     20.84 o 
  -1  -9  14       67.90      102.69     21.58 o 
   0  -9  14       38.87       32.36     11.95 o 
   1  -9  14      103.63      126.41     16.57 o 
   2  -9  14      181.19      186.28     18.70 o 
   3  -9  14       10.49       -0.05      9.99 o 
   4  -9  14      156.74      166.66     19.04 o 
   5  -9  14       63.31       59.57     18.56 o 
   6  -9  14      121.64      131.15     17.89 o 
   7  -9  14      135.44      124.81     17.62 o 
   8  -9  14        7.35        6.84     12.83 o 
  -4  -8  14      238.84      242.22     37.58 o 
  -3  -8  14      371.41      392.11     20.25 o 
  -2  -8  14       38.70       52.83     16.74 o 
  -1  -8  14       20.04       13.31      9.27 o 
   0  -8  14       41.83       64.49     15.94 o 
   1  -8  14       23.05       16.55     13.02 o 
   2  -8  14      670.76      716.18     32.81 o 
   3  -8  14      191.61      224.61     21.77 o 
   4  -8  14      475.76      535.89     26.25 o 
   5  -8  14       13.18        4.34     11.17 o 
   6  -8  14      100.68      106.38     15.64 o 
   7  -8  14        8.01        6.42     11.98 o 
   8  -8  14       12.21        9.69     12.63 o 
  -5  -7  14        1.38       12.65     11.53 o 
  -4  -7  14      101.67      104.67     12.82 o 
  -3  -7  14        0.68        1.86     14.88 o 
  -2  -7  14     1033.03     1071.46     77.20 o 
  -1  -7  14      504.93      495.74     27.72 o 
   0  -7  14       13.69        4.72      6.53 o 
   1  -7  14      161.67      161.81     17.85 o 
   2  -7  14      615.22      656.76     30.32 o 
   3  -7  14      321.64      353.47     24.46 o 
   4  -7  14     1263.65     1330.79     44.42 o 
   5  -7  14       21.08       18.46     12.73 o 
   6  -7  14       10.54       18.46     13.01 o 
   7  -7  14      382.04      387.36     27.71 o 
   8  -7  14        0.92        3.81     10.54 o 
  -6  -6  14        7.53        3.72      8.56 o 
  -5  -6  14        1.82        9.69      9.83 o 
  -4  -6  14       90.52      104.39     19.07 o 
  -3  -6  14      814.84      840.76     28.87 o 
  -2  -6  14      121.10      112.14     11.54 o 
  -1  -6  14        2.66        2.60      7.05 o 
   0  -6  14      115.51      128.51     15.56 o 
   1  -6  14       51.06       41.38     10.11 o 
   2  -6  14      244.10      255.36     16.04 o 
   3  -6  14      327.21      317.68     18.15 o 
   4  -6  14       98.36       90.98     16.08 o 
   5  -6  14       93.72      111.91     18.60 o 
   6  -6  14        3.60       -0.82     10.80 o 
   7  -6  14       21.87       23.89     11.04 o 
   8  -6  14       19.39       22.24     13.28 o 
   9  -6  14      201.43      203.52     24.93 o 
  -6  -5  14        4.54        0.08      4.67 o 
  -5  -5  14        4.68       -1.16      8.46 o 
  -4  -5  14       11.37       13.67      6.72 o 
  -3  -5  14       96.96       88.15      9.99 o 
  -2  -5  14     2897.34     2863.28    238.31 o 
  -1  -5  14      231.58      267.11     14.14 o 
   0  -5  14       25.34       48.00     10.86 o 
   1  -5  14        3.22       -0.80      7.60 o 
   2  -5  14      132.63      107.22     14.64 o 
   3  -5  14     1181.37     1150.36     35.51 o 
   4  -5  14       66.71       68.99     11.69 o 
   5  -5  14       46.95       45.78     11.05 o 
   6  -5  14       43.45       39.52     13.35 o 
   7  -5  14      283.52      321.52     38.32 o 
   8  -5  14       91.09       72.55     21.57 o 
   9  -5  14       52.76       42.90     11.95 o 
  -7  -4  14       21.21       22.87     10.10 o 
  -6  -4  14       43.71       48.80      8.71 o 
  -5  -4  14      245.27      234.55     19.17 o 
  -4  -4  14      445.15      403.30     14.04 o 
  -3  -4  14       42.77       54.14      8.00 o 
  -2  -4  14       91.83       94.77     11.14 o 
  -1  -4  14       11.47        6.74      7.05 o 
   0  -4  14      417.82      422.64     16.18 o 
   1  -4  14      636.80      650.63     20.52 o 
   2  -4  14       82.73      103.66     13.63 o 
   3  -4  14       80.72       88.43     11.42 o 
   4  -4  14      234.14      254.83     16.14 o 
   5  -4  14      146.74      143.52     13.94 o 
   6  -4  14      198.94      206.51     19.60 o 
   7  -4  14       73.89       71.20     15.55 o 
   8  -4  14      216.49      194.64     28.09 o 
  -8  -3  14       18.23       16.37     15.63 o 
  -7  -3  14      598.55      609.97     38.88 o 
  -6  -3  14       89.94       77.98      9.05 o 
  -5  -3  14       11.19       15.00      6.01 o 
  -4  -3  14     1138.90     1188.07     36.64 o 
  -3  -3  14       18.51       27.04      8.74 o 
  -2  -3  14      549.66      508.61     20.28 o 
  -1  -3  14      167.49      154.54     15.25 o 
   0  -3  14      564.10      557.74     18.02 o 
   1  -3  14        3.64        5.33      7.60 o 
   2  -3  14       44.53       38.28      9.47 o 
   3  -3  14      753.01      766.86     31.25 o 
   4  -3  14      331.72      344.55     17.46 o 
   5  -3  14      296.17      288.56     17.08 o 
   6  -3  14      505.60      501.52     22.14 o 
   7  -3  14      125.68      123.12     14.60 o 
   8  -3  14      142.58      117.24     33.49 o 
  -8  -2  14      184.78      216.17     27.53 o 
  -7  -2  14       26.16       25.06      8.45 o 
  -6  -2  14      406.58      402.88     28.78 o 
  -5  -2  14     1558.84     1544.36     80.97 o 
  -4  -2  14      893.35      849.00     38.42 o 
  -3  -2  14      296.98      293.25     31.63 o 
  -2  -2  14      714.82      680.61     42.42 o 
  -1  -2  14      114.98       95.94      9.07 o 
   0  -2  14     1483.97     1476.69     34.87 o 
   1  -2  14     4617.06     4487.23     87.07 o 
   2  -2  14        2.81        5.51     12.84 o 
   3  -2  14        3.73        4.87      7.80 o 
   4  -2  14      605.18      630.48     32.16 o 
   5  -2  14        0.55        8.74      7.63 o 
   6  -2  14      647.71      676.21     24.84 o 
   7  -2  14      167.89      174.00     15.92 o 
   8  -2  14       39.08       35.15      9.84 o 
  -9  -1  14      206.20      274.59     31.25 o 
  -8  -1  14       30.42       36.09     17.49 o 
  -7  -1  14       69.10       63.49      6.82 o 
  -6  -1  14        1.67       -3.22      3.22 o 
  -5  -1  14        8.77        6.91      5.96 o 
  -4  -1  14      240.94      229.61     10.86 o 
  -3  -1  14      299.20      290.25     18.98 o 
  -2  -1  14       18.69       19.73      7.32 o 
  -1  -1  14        2.58       11.26      7.15 o 
   0  -1  14      308.90      269.42     15.69 o 
   1  -1  14        7.18        2.47      5.18 o 
   2  -1  14      137.11      140.18     19.65 o 
   3  -1  14      189.93      194.59     13.19 o 
   4  -1  14      245.37      234.94     17.18 o 
   5  -1  14      440.39      455.09     35.90 o 
   6  -1  14      336.91      343.41     18.21 o 
   7  -1  14        3.91       -3.00      5.82 o 
   8  -1  14      109.07       96.90     10.65 o 
 -10   0  14       42.42       29.77     20.09 o 
  -9   0  14        5.16        6.70     14.14 o 
  -8   0  14      143.12      164.83     23.07 o 
  -7   0  14        3.96        5.32      3.11 o 
  -6   0  14      578.74      565.98     31.21 o 
  -5   0  14     2061.60     1990.66     82.41 o 
  -4   0  14        3.14        4.90      3.72 o 
  -3   0  14     1544.31     1511.61     35.35 o 
  -2   0  14       30.40       40.50      8.39 o 
  -1   0  14        1.63       -0.24      4.45 o 
   0   0  14      687.11      635.06     34.60 o 
   1   0  14     2468.40     2358.16     49.89 o 
   2   0  14       62.24       50.69      9.05 o 
   3   0  14      195.21      184.32     15.82 o 
   4   0  14        3.48        2.38      6.18 o 
   5   0  14        4.42        0.50      7.32 o 
   6   0  14      596.21      623.27     43.53 o 
   7   0  14        9.24        0.82      8.75 o 
 -10   1  14       65.07       61.76     22.70 o 
  -9   1  14       20.44       37.58     18.23 o 
  -8   1  14       36.02       20.04      5.07 o 
  -7   1  14      376.67      343.29     44.32 o 
  -6   1  14      648.14      583.73     43.51 o 
  -5   1  14      345.67      340.17      9.11 o 
  -4   1  14      182.37      198.65      8.87 o 
  -3   1  14      962.38      943.09     20.76 o 
  -2   1  14      853.70      806.92     19.72 o 
  -1   1  14      206.68      207.67     13.01 o 
   0   1  14      327.81      317.62     16.72 o 
   1   1  14      103.33      100.61     10.22 o 
   2   1  14      591.77      601.53     20.18 o 
   3   1  14      245.70      249.83     14.44 o 
   4   1  14       40.93       31.01     11.36 o 
   5   1  14      115.41      112.95     12.29 o 
   6   1  14       12.33       15.66      7.10 o 
   7   1  14       42.22       32.86      9.59 o 
 -10   2  14        3.68        0.74     19.35 o 
  -9   2  14       88.51      106.04     35.35 o 
  -8   2  14      228.50      185.04     26.54 o 
  -7   2  14        6.39        7.96      2.78 o 
  -6   2  14      246.64      242.50     12.30 o 
  -5   2  14        5.87        7.81      4.74 o 
  -4   2  14     1188.05     1186.16     20.43 o 
  -3   2  14       26.59       20.33      4.61 o 
  -2   2  14       11.51        8.60      9.07 o 
  -1   2  14     1699.13     1685.08     34.05 o 
   0   2  14       31.24       31.16      8.00 o 
   1   2  14      256.24      283.87     14.46 o 
   2   2  14        6.64       -2.72      7.78 o 
   3   2  14     1260.34     1244.34     44.46 o 
   4   2  14       27.52       30.60     11.01 o 
   5   2  14       88.45       81.97      8.04 o 
   6   2  14       70.39       75.19     10.96 o 
   7   2  14       39.41       47.43      8.08 o 
 -11   3  14       71.78       80.37     42.04 o 
 -10   3  14       73.50      101.95     23.81 o 
  -9   3  14       52.80       59.53     18.60 o 
  -8   3  14      574.11      512.91     65.73 o 
  -7   3  14      115.56      121.64      7.94 o 
  -6   3  14      221.95      237.29      8.70 o 
  -5   3  14      507.57      520.75     14.42 o 
  -4   3  14       12.48       14.59      4.93 o 
  -3   3  14     2180.81     2161.94     33.56 o 
  -2   3  14     1944.95     1889.85     65.30 o 
  -1   3  14      812.95      806.95     46.51 o 
   0   3  14      652.94      668.71     41.67 o 
   1   3  14        0.28       -1.81      6.58 o 
   2   3  14       90.68       87.44     11.60 o 
   3   3  14      639.48      657.06     26.51 o 
   4   3  14      779.91      713.11     45.90 o 
   5   3  14        0.72       -0.38      3.62 o 
   6   3  14       67.02       53.79      7.84 o 
 -11   4  14       18.84       20.84     18.98 o 
 -10   4  14        0.04       -3.72     13.02 o 
  -9   4  14       16.72       27.16     26.42 o 
  -8   4  14       98.34       87.72      8.35 o 
  -7   4  14      117.28      116.85      7.10 o 
  -6   4  14      165.63      174.33      8.05 o 
  -5   4  14       50.99       39.06      6.94 o 
  -4   4  14      202.24      197.79      8.24 o 
  -3   4  14       47.66       44.50      5.90 o 
  -2   4  14       38.17       45.96      7.31 o 
  -1   4  14      637.66      597.20     40.00 o 
   0   4  14      120.25      135.93     17.49 o 
   1   4  14       10.57       10.10      7.78 o 
   2   4  14       38.37       43.72     10.63 o 
   3   4  14      160.54      151.07     16.31 o 
   4   4  14       70.80       63.67      6.64 o 
   5   4  14      482.16      511.36     48.18 o 
 -11   5  14       36.77       43.16     20.84 o 
 -10   5  14      100.47      118.32     23.81 o 
  -9   5  14        3.02        4.34      5.02 o 
  -8   5  14      620.51      650.45     63.65 o 
  -7   5  14        3.89        3.00      4.33 o 
  -6   5  14      606.51      591.49     14.30 o 
  -5   5  14      439.72      415.42     10.83 o 
  -4   5  14        2.44        6.19      4.20 o 
  -3   5  14     1273.55     1277.59     21.41 o 
  -2   5  14      254.82      278.84     17.33 o 
  -1   5  14        7.17        8.54      4.49 o 
   0   5  14       25.77       28.59      9.43 o 
   1   5  14      222.19      253.19     19.22 o 
   2   5  14       89.41       80.29     11.24 o 
   3   5  14       60.30       50.02      4.80 o 
   4   5  14      380.39      401.80     26.14 o 
   5   5  14       18.14       14.17     10.80 o 
 -11   6  14       38.14       49.86     20.09 o 
 -10   6  14       10.95       13.02     15.25 o 
  -9   6  14       29.65       21.12     15.81 o 
  -8   6  14      119.27      136.46     10.37 o 
  -7   6  14      451.47      478.87     17.40 o 
  -6   6  14      168.65      168.84     10.14 o 
  -5   6  14      454.63      456.04     11.65 o 
  -4   6  14       70.95       68.26      7.81 o 
  -3   6  14        0.92        5.86      3.31 o 
  -2   6  14        9.98       16.08      4.69 o 
  -1   6  14      227.26      214.56      8.47 o 
   0   6  14     1281.40     1140.44    133.38 o 
   1   6  14       10.17        8.24      2.36 o 
   2   6  14        2.50       -0.55     10.59 o 
   3   6  14        0.31        5.91      9.20 o 
   4   6  14        2.17        1.35      9.74 o 
 -11   7  14       13.69       10.05     23.81 o 
 -10   7  14      101.68      142.50     23.44 o 
  -9   7  14       21.21       17.55     10.60 o 
  -8   7  14       63.57       54.66     17.55 o 
  -7   7  14       16.06        7.21      5.36 o 
  -6   7  14       15.22       13.30      6.02 o 
  -5   7  14      161.90      169.64      8.17 o 
  -4   7  14        2.15        1.85      4.01 o 
  -3   7  14      194.63      203.58      9.55 o 
  -2   7  14       30.93       27.09      3.44 o 
  -1   7  14      100.78       92.16     13.19 o 
   0   7  14      409.52      417.72     21.61 o 
   1   7  14       75.67       72.75     16.66 o 
   2   7  14      463.90      481.09     30.20 o 
   3   7  14       79.40       88.32     16.25 o 
 -10   8  14        5.07       11.16     13.77 o 
  -9   8  14      189.82      204.79     50.97 o 
  -8   8  14      159.28      188.94     23.81 o 
  -7   8  14      225.50      231.07     13.86 o 
  -6   8  14      157.48      162.69      9.48 o 
  -5   8  14      411.60      451.82     13.06 o 
  -4   8  14        5.37        9.68      4.95 o 
  -3   8  14       97.46      101.09     13.02 o 
  -2   8  14       70.91       72.42     13.27 o 
  -1   8  14       40.95       44.98     14.69 o 
   0   8  14      585.05      666.25     28.50 o 
   1   8  14       79.89       70.39     15.35 o 
   2   8  14       24.84       33.37     22.33 o 
 -10   9  14       32.56       -8.56     11.53 o 
  -9   9  14       13.62       18.60      7.43 o 
  -8   9  14        4.20        5.12      6.25 o 
  -7   9  14        0.94        0.81      5.88 o 
  -6   9  14       42.46       29.92     15.40 o 
  -5   9  14       94.56      103.60     15.66 o 
  -4   9  14      356.52      432.22     25.86 o 
  -3   9  14      136.14      176.14     16.96 o 
  -2   9  14       18.37       16.00     10.79 o 
  -1   9  14        1.08        1.18      9.37 o 
   0   9  14       12.66       10.84     13.04 o 
   1   9  14       59.65       69.62     16.57 o 
  -9  10  14       84.03       61.76     13.39 o 
  -8  10  14       43.44       43.53     13.39 o 
  -7  10  14        3.51       -1.12      8.56 o 
  -6  10  14        0.48        4.09     17.86 o 
  -5  10  14      312.25      357.18     24.33 o 
  -4  10  14       72.61       95.60     18.36 o 
  -3  10  14      180.03      216.06     23.26 o 
  -2  10  14      257.31      279.38     22.73 o 
  -1  10  14        2.46        3.90     11.54 o 
  -8  11  14        0.94        9.30     11.53 o 
  -7  11  14       60.16       53.58     27.53 o 
  -6  11  14       25.84       26.42     15.63 o 
  -5  11  14       29.78       23.81     16.74 o 
  -4  11  14      137.56      165.20     26.79 o 
  -3  11  14       21.69        7.28     14.45 o 
   2 -11  15        8.32       16.00     33.86 o 
   3 -11  15       40.30       45.30     17.11 o 
   4 -11  15      117.61       99.01     25.31 o 
  -1 -10  15       10.38        5.58     14.88 o 
   0 -10  15       79.29       84.83     24.56 o 
   1 -10  15      169.76      220.92     25.35 o 
   2 -10  15        2.52        5.23     12.97 o 
   3 -10  15       29.76       32.56     15.00 o 
   4 -10  15      101.31       85.58     22.25 o 
   5 -10  15       23.00       19.39     14.06 o 
   6 -10  15       95.14       89.86     18.28 o 
  -3  -9  15       14.66       -8.93     23.07 o 
  -2  -9  15        5.58       14.51     24.93 o 
  -1  -9  15      106.55       48.00     32.74 o 
   0  -9  15        2.95       -4.02      8.74 o 
   1  -9  15      125.14      116.51     17.19 o 
   2  -9  15      168.52      192.21     24.08 o 
   3  -9  15      341.28      370.58     24.69 o 
   4  -9  15       72.43       90.23     20.79 o 
   5  -9  15       19.76        9.53     11.17 o 
   6  -9  15        0.47        3.25     13.28 o 
   7  -9  15       38.13       45.01     14.82 o 
  -4  -8  15       11.06        3.72     11.53 o 
  -3  -8  15      250.25      261.56     26.42 o 
  -2  -8  15      163.55      173.01     24.18 o 
  -1  -8  15      392.28      359.16     24.89 o 
   0  -8  15      401.54      446.56     28.14 o 
   1  -8  15      312.98      334.55     25.07 o 
   2  -8  15       70.32       72.89     14.59 o 
   3  -8  15      559.74      607.70     28.26 o 
   4  -8  15        5.85        0.62     12.25 o 
   5  -8  15       75.77       62.34     17.66 o 
   6  -8  15      181.66      199.27     19.85 o 
   7  -8  15      105.22      108.19     17.49 o 
   8  -8  15       48.86       34.97     19.35 o 
  -5  -7  15       97.58      118.69     18.23 o 
  -4  -7  15      238.32      253.03     20.99 o 
  -3  -7  15       55.63       63.66     17.86 o 
  -2  -7  15       28.24       22.47     12.65 o 
  -1  -7  15        1.52        7.12      9.80 o 
   0  -7  15       11.26       10.72     10.87 o 
   1  -7  15      147.32      158.75     15.76 o 
   2  -7  15      154.61      161.13     40.74 o 
   3  -7  15      451.98      473.20     23.81 o 
   4  -7  15       50.43       52.03     21.83 o 
   5  -7  15       29.10       23.11     11.83 o 
   6  -7  15       88.08      118.70     16.31 o 
   7  -7  15        4.16        8.04     11.91 o 
   8  -7  15      183.61      193.67     19.46 o 
  -6  -6  15        8.04       11.16     10.05 o 
  -5  -6  15      237.79      238.49     16.52 o 
  -4  -6  15       72.46       52.10     12.54 o 
  -3  -6  15      370.79      370.78     21.95 o 
  -2  -6  15     1405.87     1395.59     86.13 o 
  -1  -6  15      153.03      134.14     13.08 o 
   0  -6  15      721.63      701.20     52.28 o 
   1  -6  15      768.53      730.69     29.39 o 
   2  -6  15        2.27        8.44      8.31 o 
   3  -6  15     1465.36     1455.57     44.37 o 
   4  -6  15       56.56       61.50     15.78 o 
   5  -6  15      310.89      343.43     21.44 o 
   6  -6  15      453.79      476.60     25.12 o 
   7  -6  15      114.75      117.00     16.55 o 
   8  -6  15        6.90       -6.90     11.72 o 
  -6  -5  15       42.25       37.02     12.63 o 
  -5  -5  15        1.65        1.38      6.82 o 
  -4  -5  15      208.40      236.06     14.33 o 
  -3  -5  15       12.94        7.52      6.41 o 
  -2  -5  15      845.16      792.36     62.88 o 
  -1  -5  15      114.81      116.05     12.65 o 
   0  -5  15      182.52      181.67     13.55 o 
   1  -5  15       92.24       96.44     14.36 o 
   2  -5  15      284.67      282.03     16.70 o 
   3  -5  15      377.44      360.83     22.91 o 
   4  -5  15      155.13      154.72     15.25 o 
   5  -5  15        5.29        2.03      7.24 o 
   6  -5  15       14.96       21.09     10.51 o 
   7  -5  15        2.33        0.32      6.25 o 
   8  -5  15      305.82      310.23     24.28 o 
  -7  -4  15      311.59      324.23     27.53 o 
  -6  -4  15       40.85       28.77     12.88 o 
  -5  -4  15        3.03        1.14      3.87 o 
  -4  -4  15       87.21       65.88      7.99 o 
  -3  -4  15      146.71      136.94     16.52 o 
  -2  -4  15      358.95      365.00     22.88 o 
  -1  -4  15      466.96      447.39     17.23 o 
   0  -4  15      233.47      217.33     16.16 o 
   1  -4  15       36.05       27.87     12.09 o 
   2  -4  15      121.07      126.42     15.55 o 
   3  -4  15        4.25        3.21      7.15 o 
   4  -4  15        6.38       10.61     10.67 o 
   5  -4  15      210.66      236.53     17.49 o 
   6  -4  15       55.65       62.32     13.02 o 
   7  -4  15       49.74       56.68     12.89 o 
   8  -4  15        4.91       11.79     11.72 o 
  -8  -3  15       71.00       70.32     21.95 o 
  -7  -3  15        8.90        6.63      8.19 o 
  -6  -3  15      809.79      751.88     94.47 o 
  -5  -3  15      134.71      130.82      8.44 o 
  -4  -3  15      200.22      185.95      9.36 o 
  -3  -3  15      165.25      159.03     13.39 o 
  -2  -3  15     1668.36     1603.84    100.83 o 
  -1  -3  15      601.22      546.28     46.88 o 
   0  -3  15      900.81      893.02     24.73 o 
   1  -3  15      572.21      554.74     27.53 o 
   2  -3  15       13.37       20.90      8.55 o 
   3  -3  15     2100.84     2186.27     64.18 o 
   4  -3  15       23.42       30.89     12.45 o 
   5  -3  15       70.81       73.17     12.49 o 
   6  -3  15      276.51      282.62     19.04 o 
   7  -3  15       13.27        7.15      8.66 o 
   8  -3  15      148.05       97.85     35.52 o 
  -8  -2  15      125.03      140.64     25.67 o 
  -7  -2  15      599.77      622.64     48.37 o 
  -6  -2  15      271.06      248.96     19.46 o 
  -5  -2  15      878.89      844.81     70.72 o 
  -4  -2  15      119.75      125.65      9.34 o 
  -3  -2  15        2.13        3.31      4.65 o 
  -2  -2  15      480.89      498.68     22.14 o 
  -1  -2  15     1317.48     1351.06     39.07 o 
   0  -2  15      147.04      158.13     19.04 o 
   1  -2  15      143.41      155.25     15.63 o 
   2  -2  15      960.31      919.58     31.25 o 
   3  -2  15      558.78      577.82     21.41 o 
   4  -2  15      392.25      402.92     18.89 o 
   5  -2  15     1033.36     1098.09     37.95 o 
   6  -2  15      153.84      182.90     16.04 o 
   7  -2  15      103.51      119.76     14.82 o 
   8  -2  15       94.86       93.93     16.44 o 
  -9  -1  15        2.87       -6.70     15.25 o 
  -8  -1  15        1.65        5.95     13.39 o 
  -7  -1  15        2.68        3.05      3.42 o 
  -6  -1  15     2849.31     2770.87    275.88 o 
  -5  -1  15     2487.12     2505.32    158.86 o 
  -4  -1  15      130.00      118.51      8.72 o 
  -3  -1  15        4.07        3.28      5.50 o 
  -2  -1  15     1322.92     1297.09     36.83 o 
  -1  -1  15      556.14      582.59     21.34 o 
   0  -1  15     2354.16     2406.40     47.71 o 
   1  -1  15     1350.72     1352.33     31.90 o 
   2  -1  15       31.03       33.31     10.79 o 
   3  -1  15       60.71       56.50     12.28 o 
   4  -1  15       40.35       43.00     12.38 o 
   5  -1  15      280.67      260.56     16.45 o 
   6  -1  15      320.26      361.02     23.92 o 
   7  -1  15       18.78       11.54      7.95 o 
 -10   0  15       56.06       54.32     23.44 o 
  -9   0  15       26.19       15.25     16.00 o 
  -8   0  15      253.97      328.16     28.65 o 
  -7   0  15        2.34        4.76      3.36 o 
  -6   0  15      289.62      271.27     17.97 o 
  -5   0  15       20.19       17.19      5.54 o 
  -4   0  15      175.72      173.18      7.98 o 
  -3   0  15       87.58       91.95      8.14 o 
  -2   0  15      211.80      206.49     11.28 o 
  -1   0  15     2515.05     2429.77     75.90 o 
   0   0  15       43.21       52.23      8.94 o 
   1   0  15       42.72       55.68     16.15 o 
   2   0  15      522.89      492.89     22.01 o 
   3   0  15      197.64      191.84     22.14 o 
   4   0  15      502.61      486.67     23.97 o 
   5   0  15      193.41      195.38     32.56 o 
   6   0  15       34.43       39.93     13.39 o 
   7   0  15      114.31       88.58     16.69 o 
 -10   1  15      135.49      136.92     28.28 o 
  -9   1  15       61.91       63.25     20.46 o 
  -8   1  15       26.24       14.25      6.69 o 
  -7   1  15        6.34       10.67      3.74 o 
  -6   1  15      344.59      316.16     30.72 o 
  -5   1  15      157.32      165.76      7.33 o 
  -4   1  15      160.76      157.73      8.74 o 
  -3   1  15       31.79       21.01     10.60 o 
  -2   1  15      126.10      119.19      9.72 o 
  -1   1  15      600.54      581.01     21.16 o 
   0   1  15      980.19      941.08     34.21 o 
   1   1  15      114.30      116.97     11.23 o 
   2   1  15      399.96      388.01     20.37 o 
   3   1  15      406.41      414.75     22.35 o 
   4   1  15        0.17       -1.81      8.04 o 
   5   1  15       47.80       48.06     10.97 o 
   6   1  15        7.64       12.85      6.45 o 
   7   1  15       95.73      100.89     14.30 o 
 -10   2  15      113.55      129.85     26.79 o 
  -9   2  15      324.95      388.44     31.63 o 
  -8   2  15      226.51      171.09     41.06 o 
  -7   2  15       15.84        8.83      3.95 o 
  -6   2  15       10.22        6.85      3.82 o 
  -5   2  15        4.46        5.10      4.35 o 
  -4   2  15      433.66      432.66     11.30 o 
  -3   2  15     4688.56     4564.86     67.36 o 
  -2   2  15      350.24      340.88     13.95 o 
  -1   2  15      255.29      255.53     15.51 o 
   0   2  15       98.89      115.85     11.17 o 
   1   2  15       12.77       18.52      8.14 o 
   2   2  15     1068.07     1094.31     53.02 o 
   3   2  15      124.41      140.83     16.18 o 
   4   2  15      212.47      224.26     16.05 o 
   5   2  15       24.24       22.12      6.40 o 
   6   2  15       17.06       11.09      7.50 o 
 -10   3  15       78.61       83.72     38.70 o 
  -9   3  15       26.02       33.11     17.12 o 
  -8   3  15      173.51      162.47     20.20 o 
  -7   3  15       55.65       53.78      5.74 o 
  -6   3  15       43.45       35.10      5.11 o 
  -5   3  15      552.93      564.63     13.90 o 
  -4   3  15      559.37      550.47     15.97 o 
  -3   3  15       87.92       80.26      7.89 o 
  -2   3  15     1092.46     1081.40     29.84 o 
  -1   3  15       19.95       20.84      8.99 o 
   0   3  15       11.44       10.82      7.31 o 
   1   3  15       67.58       68.79     13.58 o 
   2   3  15      883.89      936.91     39.25 o 
   3   3  15       19.51       20.21      9.74 o 
   4   3  15      121.11      113.91     10.25 o 
   5   3  15        8.35        5.86      8.69 o 
   6   3  15      123.05      125.68     16.68 o 
 -10   4  15        9.63       17.86     17.12 o 
  -9   4  15      593.05      663.03     38.32 o 
  -8   4  15      660.52      649.01     59.34 o 
  -7   4  15      171.71      173.42      9.64 o 
  -6   4  15        3.11       -1.02      3.40 o 
  -5   4  15       17.78       20.17      4.85 o 
  -4   4  15      911.52      925.39     17.69 o 
  -3   4  15     3836.33     3857.92     61.05 o 
  -2   4  15      499.71      456.80     14.88 o 
  -1   4  15       26.53       25.99      9.47 o 
   0   4  15        0.07       -1.36     11.12 o 
   1   4  15      231.36      223.24     18.42 o 
   2   4  15      371.94      392.97     34.79 o 
   3   4  15      176.88      164.64     24.69 o 
   4   4  15        9.51        6.84      6.79 o 
   5   4  15        4.08        0.27     14.32 o 
 -11   5  15       26.89       37.95     21.21 o 
 -10   5  15      138.38      167.06     41.67 o 
  -9   5  15       35.61       35.15      8.93 o 
  -8   5  15      127.03      112.46     12.52 o 
  -7   5  15      605.34      640.85     28.03 o 
  -6   5  15      103.95       93.06     11.85 o 
  -5   5  15       71.79       74.26      8.19 o 
  -4   5  15       25.50       27.25      5.55 o 
  -3   5  15       97.74      100.09      6.71 o 
  -2   5  15     1727.45     1730.33     37.84 o 
  -1   5  15      492.38      463.15     14.65 o 
   0   5  15      608.90      633.60     33.49 o 
   1   5  15        2.55        1.65      8.04 o 
   2   5  15      581.54      551.13     89.52 o 
   3   5  15      138.07      133.89     25.48 o 
   4   5  15      195.21      233.59     43.53 o 
 -10   6  15       78.15      117.57     23.44 o 
  -9   6  15      163.18      134.04     58.41 o 
  -8   6  15       22.59       33.67      6.31 o 
  -7   6  15      225.05      216.77      9.15 o 
  -6   6  15       90.98       88.63      7.86 o 
  -5   6  15       40.95       39.12      6.93 o 
  -4   6  15       88.48      107.92      6.97 o 
  -3   6  15      158.60      174.25      9.48 o 
  -2   6  15       38.03       30.61      4.30 o 
  -1   6  15      135.65      112.76      8.50 o 
   0   6  15       31.76       23.41      4.41 o 
   1   6  15       41.53       42.81     14.28 o 
   2   6  15        8.46        7.71      9.80 o 
   3   6  15       99.92      125.70     24.18 o 
 -10   7  15        2.01       13.77     14.88 o 
  -9   7  15       46.59       40.50     13.58 o 
  -8   7  15        9.07        4.64      4.97 o 
  -7   7  15      515.02      559.37     24.52 o 
  -6   7  15      839.66      892.35     18.65 o 
  -5   7  15      164.33      163.03     11.38 o 
  -4   7  15       80.63       88.58      9.03 o 
  -3   7  15       69.34       58.61      4.96 o 
  -2   7  15       23.97       18.64      4.29 o 
  -1   7  15      206.64      229.84     20.33 o 
   0   7  15       92.54      102.02     15.08 o 
   1   7  15       14.72       23.25     11.80 o 
   2   7  15       15.92       12.24     11.28 o 
 -10   8  15       27.37       28.65     26.04 o 
  -9   8  15        1.55        5.18      7.41 o 
  -8   8  15        1.70       -6.57      7.84 o 
  -7   8  15      158.35      170.19     11.09 o 
  -6   8  15       79.92       86.13      8.99 o 
  -5   8  15      216.81      234.46     12.82 o 
  -4   8  15      366.02      393.90     13.01 o 
  -3   8  15       13.13       19.29      9.84 o 
  -2   8  15      337.72      349.65     20.90 o 
  -1   8  15        3.08        4.09      8.63 o 
   0   8  15        0.25        3.90      9.69 o 
   1   8  15      553.53      624.14     31.08 o 
  -9   9  15       48.92       62.66     16.93 o 
  -8   9  15        5.61       11.64      8.71 o 
  -7   9  15       57.84       64.10     12.30 o 
  -6   9  15      162.99      194.73      9.83 o 
  -5   9  15        8.03       11.53     10.47 o 
  -4   9  15      187.95      222.28     20.90 o 
  -3   9  15       42.92       52.33     15.89 o 
  -2   9  15       26.94       30.48     20.39 o 
  -1   9  15      128.87      141.91     22.47 o 
   0   9  15      215.72      236.21     22.29 o 
  -8  10  15        1.55       -2.60      8.93 o 
  -7  10  15        1.85       -5.21     17.49 o 
  -6  10  15       61.06       41.08     27.91 o 
  -5  10  15      128.73      144.92     16.18 o 
  -4  10  15      244.93      278.22     20.90 o 
  -3  10  15       11.78       13.22     14.31 o 
  -2  10  15       30.43       57.39     19.26 o 
  -6  11  15      263.68      312.17     30.51 o 
  -5  11  15       23.78       24.56     17.86 o 
   0 -10  16       28.57       27.53     20.84 o 
   1 -10  16      214.92      233.62     23.26 o 
   2 -10  16       30.96       41.06     18.95 o 
   3 -10  16      175.37      179.39     22.17 o 
   4 -10  16        5.58        0.83     13.59 o 
   5 -10  16       10.00       30.30     15.31 o 
  -2  -9  16       11.67        4.46     13.77 o 
  -1  -9  16        1.47        4.57      9.46 o 
   0  -9  16      780.35      851.64     40.53 o 
   1  -9  16       31.88       32.00     18.60 o 
   2  -9  16       34.30       49.86     15.26 o 
   3  -9  16       59.42       73.86     17.48 o 
   4  -9  16       18.12       25.16     17.02 o 
   5  -9  16      382.36      388.04     37.58 o 
   6  -9  16       82.38       83.59     17.88 o 
  -3  -8  16        2.80      -10.42     23.07 o 
  -2  -8  16      245.80      267.09     30.70 o 
  -1  -8  16        0.26       -1.13      9.25 o 
   0  -8  16       26.16       28.23     14.83 o 
   1  -8  16       45.89       60.42     14.41 o 
   2  -8  16       66.04       73.99     15.35 o 
   3  -8  16      216.82      232.94     21.03 o 
   4  -8  16       64.10       48.62     18.03 o 
   5  -8  16      301.48      334.03     24.06 o 
   6  -8  16       56.23       58.40     15.64 o 
   7  -8  16      109.63      103.30     22.03 o 
  -5  -7  16       17.13       29.39     24.18 o 
  -4  -7  16      105.02      149.94     21.95 o 
  -3  -7  16      106.17      132.79     16.37 o 
  -2  -7  16       19.32       15.50      9.30 o 
  -1  -7  16      602.05      623.31     34.42 o 
   0  -7  16      340.84      359.96     21.08 o 
   1  -7  16       19.07       17.43     16.09 o 
   2  -7  16      110.67      110.89     15.25 o 
   3  -7  16      102.48       89.23     18.24 o 
   4  -7  16       62.46       80.17     22.14 o 
   5  -7  16      606.32      663.31     30.39 o 
   6  -7  16      274.88      263.19     26.09 o 
   7  -7  16       34.67       25.65     12.97 o 
  -5  -6  16        8.58       24.18     12.28 o 
  -4  -6  16       52.65       38.55      8.33 o 
  -3  -6  16       16.40        5.99      8.21 o 
  -2  -6  16      504.54      468.45     25.01 o 
  -1  -6  16       19.09       20.09      9.21 o 
   0  -6  16       59.26       52.67     11.12 o 
   1  -6  16       91.39      118.00     19.35 o 
   2  -6  16       72.68       75.36     13.28 o 
   3  -6  16      388.21      387.76     26.35 o 
   4  -6  16        5.34        2.69      8.47 o 
   5  -6  16      166.92      173.51     21.77 o 
   6  -6  16       33.20       33.20     13.12 o 
   7  -6  16       79.42       62.14     15.26 o 
  -6  -5  16       40.51       19.72     10.42 o 
  -5  -5  16       52.42       55.11      9.14 o 
  -4  -5  16       11.51       11.44      6.98 o 
  -3  -5  16      673.74      666.16     64.00 o 
  -2  -5  16      158.92      133.38     19.65 o 
  -1  -5  16     1339.67     1250.69     43.61 o 
   0  -5  16      123.93      151.95     13.67 o 
   1  -5  16      113.20       96.78     12.88 o 
   2  -5  16       22.88       25.86     12.79 o 
   3  -5  16        0.37        1.81      7.84 o 
   4  -5  16      627.39      671.25     41.49 o 
   5  -5  16      106.73      124.04     19.09 o 
   6  -5  16      198.00      207.25     18.80 o 
   7  -5  16        1.46        8.60     10.22 o 
   8  -5  16       30.44       49.86     17.86 o 
  -6  -4  16       82.81       80.39     12.14 o 
  -5  -4  16        1.65        2.40      5.66 o 
  -4  -4  16      163.40      180.23     11.96 o 
  -3  -4  16      993.60      945.23     74.60 o 
  -2  -4  16        2.70        6.21      7.07 o 
  -1  -4  16      503.86      494.45     27.35 o 
   0  -4  16        6.89        9.00      9.18 o 
   1  -4  16      607.58      564.74     42.04 o 
   2  -4  16      480.08      511.24     33.02 o 
   3  -4  16      158.98      179.48     16.18 o 
   4  -4  16        0.24       -5.21      8.55 o 
   5  -4  16        0.06       -0.82      9.91 o 
   6  -4  16       17.03       19.30     11.23 o 
   7  -4  16       84.56       79.60     14.85 o 
  -7  -3  16        9.94       10.13      7.81 o 
  -6  -3  16        8.00        7.67      4.80 o 
  -5  -3  16       50.55       45.45      9.92 o 
  -4  -3  16      110.06      106.85     11.91 o 
  -3  -3  16       65.31       70.55     10.87 o 
  -2  -3  16      219.65      230.72     24.37 o 
  -1  -3  16      592.94      573.45     43.53 o 
   0  -3  16       95.77      103.68     12.65 o 
   1  -3  16       27.32       23.21     11.20 o 
   2  -3  16       10.02        1.41      6.33 o 
   3  -3  16      153.43      155.88     15.20 o 
   4  -3  16      439.88      474.95     22.32 o 
   5  -3  16      202.81      198.61     20.43 o 
   6  -3  16       18.61       15.43     10.48 o 
   7  -3  16       38.18       42.11     12.55 o 
  -8  -2  16        2.38        9.67     25.67 o 
  -7  -2  16      318.27      289.87     60.42 o 
  -6  -2  16      346.41      328.51     31.31 o 
  -5  -2  16      468.30      443.54     43.93 o 
  -4  -2  16       36.21       30.95      7.13 o 
  -3  -2  16      684.24      647.33     56.55 o 
  -2  -2  16       25.87       14.97      8.25 o 
  -1  -2  16      134.19      143.56     12.84 o 
   0  -2  16       29.98       30.09      8.93 o 
   1  -2  16       63.52       55.07     10.48 o 
   2  -2  16     1440.20     1468.88     36.92 o 
   3  -2  16      151.79      162.23     18.23 o 
   4  -2  16        4.06        4.51      7.63 o 
   5  -2  16      190.94      185.07     16.15 o 
   6  -2  16        5.65        5.23     10.37 o 
   7  -2  16       92.38       75.99     14.52 o 
  -9  -1  16       54.91       48.00     35.35 o 
  -8  -1  16      267.13      362.77     50.23 o 
  -7  -1  16       21.56       16.55      5.13 o 
  -6  -1  16       94.13       79.49     11.96 o 
  -5  -1  16      152.75      150.91     18.98 o 
  -4  -1  16      117.06      113.18      8.91 o 
  -3  -1  16      579.28      584.96     29.02 o 
  -2  -1  16       92.70       97.01     12.00 o 
  -1  -1  16      594.09      563.44     19.20 o 
   0  -1  16       64.01       61.81     10.22 o 
   1  -1  16      360.87      343.39     21.21 o 
   2  -1  16        1.52        5.05      7.14 o 
   3  -1  16      166.26      188.98     18.38 o 
   4  -1  16     1423.68     1466.34     39.36 o 
   5  -1  16       87.32       88.67     12.60 o 
   6  -1  16       21.95       22.89     13.67 o 
   7  -1  16       14.55        5.06     10.47 o 
  -9   0  16       54.99       53.95     21.95 o 
  -8   0  16       43.10       50.60     18.98 o 
  -7   0  16      750.90      638.54    100.83 o 
  -6   0  16      487.17      428.30     42.61 o 
  -5   0  16       87.68       87.66      8.46 o 
  -4   0  16      388.25      383.61     13.85 o 
  -3   0  16      572.31      536.23     16.57 o 
  -2   0  16      858.46      844.60     22.44 o 
  -1   0  16      280.53      294.68     16.75 o 
   0   0  16      433.71      428.98     20.81 o 
   1   0  16       36.64       44.14      9.74 o 
   2   0  16     1379.73     1350.59     55.07 o 
   3   0  16      108.72      108.70     13.29 o 
   4   0  16        9.68       13.74     11.53 o 
   5   0  16       92.89       95.76     15.63 o 
   6   0  16       34.50       34.49     11.71 o 
   7   0  16      220.94      182.55     38.51 o 
 -10   1  16      104.61      107.90     27.16 o 
  -9   1  16      101.40      118.69     24.56 o 
  -8   1  16        4.85        7.38      3.92 o 
  -7   1  16       94.81       81.96     10.67 o 
  -6   1  16      179.20      173.94     10.13 o 
  -5   1  16       52.11       51.62      8.48 o 
  -4   1  16      300.54      297.53     13.08 o 
  -3   1  16      125.67      121.53     12.25 o 
  -2   1  16       41.45       50.43     14.41 o 
  -1   1  16      116.72      128.11     13.49 o 
   0   1  16     1099.88     1044.32     32.56 o 
   1   1  16      603.52      586.39     20.77 o 
   2   1  16      724.26      658.56     35.72 o 
   3   1  16      372.85      376.23     19.30 o 
   4   1  16      401.28      424.47     24.91 o 
   5   1  16       78.88       75.51     12.86 o 
   6   1  16        0.44        7.26      6.27 o 
 -10   2  16      149.24      206.87     31.25 o 
  -9   2  16        2.87        8.56     14.51 o 
  -8   2  16        1.35       -0.15      3.07 o 
  -7   2  16       28.66       27.26      5.09 o 
  -6   2  16        7.20        9.80      4.21 o 
  -5   2  16      524.63      556.18     16.61 o 
  -4   2  16        0.90        3.12      4.54 o 
  -3   2  16      702.69      699.45     16.10 o 
  -2   2  16      202.23      194.07     12.33 o 
  -1   2  16      185.20      194.06     12.86 o 
   0   2  16      261.43      251.26     14.67 o 
   1   2  16      968.66      978.87     27.75 o 
   2   2  16      678.97      698.37     24.84 o 
   3   2  16       65.94       85.54     12.71 o 
   4   2  16       14.32       13.74      9.20 o 
   5   2  16        1.89        0.91      5.07 o 
   6   2  16       34.80       16.11      8.48 o 
 -10   3  16      146.66      154.78     27.53 o 
  -9   3  16      359.88      421.93     50.23 o 
  -8   3  16       20.95       23.40      5.87 o 
  -7   3  16        2.87       -1.28      4.56 o 
  -6   3  16      113.53      101.76      8.10 o 
  -5   3  16        0.84       -0.09      4.36 o 
  -4   3  16     1963.28     1895.11     32.95 o 
  -3   3  16      427.28      434.99     15.54 o 
  -2   3  16      572.80      578.62     19.60 o 
  -1   3  16      139.06      136.06     12.33 o 
   0   3  16       77.00       61.29     10.70 o 
   1   3  16      125.54      124.01     16.80 o 
   2   3  16        9.98       18.39      9.47 o 
   3   3  16      216.29      232.62     17.87 o 
   4   3  16        6.97        3.15      5.10 o 
   5   3  16      128.73      113.96     13.65 o 
 -10   4  16        2.95       -8.93     15.63 o 
  -9   4  16      218.87      269.75     27.91 o 
  -8   4  16       41.46       34.14      7.01 o 
  -7   4  16       38.47       45.57      6.29 o 
  -6   4  16        2.63        4.98      5.00 o 
  -5   4  16      437.82      436.52     14.98 o 
  -4   4  16      188.57      193.81     12.03 o 
  -3   4  16      512.20      528.00     17.57 o 
  -2   4  16      362.30      336.42     10.90 o 
  -1   4  16       24.10       25.94      8.93 o 
   0   4  16      462.01      484.20     25.21 o 
   1   4  16      613.45      617.06     24.39 o 
   2   4  16      233.92      246.65     18.31 o 
   3   4  16      168.37       85.50     42.73 o 
   4   4  16        6.95        8.11     10.10 o 
 -10   5  16       72.38       81.85     22.70 o 
  -9   5  16      315.82      411.88     47.62 o 
  -8   5  16       46.89       46.37      6.31 o 
  -7   5  16       46.92       47.36      5.89 o 
  -6   5  16        4.99        0.94      3.49 o 
  -5   5  16        0.92        2.14      3.90 o 
  -4   5  16      677.11      669.35     17.28 o 
  -3   5  16      213.62      212.49     12.21 o 
  -2   5  16       80.93       78.53      9.30 o 
  -1   5  16      170.83      162.22     11.05 o 
   0   5  16      116.75      150.90     21.95 o 
   1   5  16      325.05      352.83     26.04 o 
   2   5  16       14.37       11.36     10.01 o 
   3   5  16       22.17       27.16     18.98 o 
   4   5  16        2.43        4.74     11.49 o 
 -10   6  16        1.04        2.60     12.65 o 
  -9   6  16        0.21       -0.57      6.52 o 
  -8   6  16      100.86      106.28      9.14 o 
  -7   6  16      316.45      338.36     12.91 o 
  -6   6  16      274.64      299.36     10.86 o 
  -5   6  16       17.16       18.11      6.28 o 
  -4   6  16       45.12       50.11      6.05 o 
  -3   6  16       81.88       79.39      8.91 o 
  -2   6  16       71.50       64.03      8.58 o 
  -1   6  16      372.20      338.80     35.20 o 
   0   6  16      175.65      126.06     33.78 o 
   1   6  16      215.42      240.52     37.95 o 
   2   6  16       49.51       56.57     14.21 o 
   3   6  16       45.46       49.65     23.94 o 
 -10   7  16       35.70       62.51     32.37 o 
  -9   7  16       88.58      122.29     46.69 o 
  -8   7  16        2.49        0.73      6.06 o 
  -7   7  16        0.06       -0.90      4.95 o 
  -6   7  16      101.55      112.89     12.05 o 
  -5   7  16      101.57      104.29      7.73 o 
  -4   7  16      149.82      159.13      8.36 o 
  -3   7  16      109.24      103.74      8.59 o 
  -2   7  16      768.90      718.59     51.62 o 
  -1   7  16       34.43       42.37     15.41 o 
   0   7  16        3.69        7.08      9.65 o 
   1   7  16      117.67      127.13     20.09 o 
   2   7  16        3.01       -2.24     12.28 o 
  -9   8  16       39.94       38.43      9.01 o 
  -8   8  16      167.53      167.13     16.33 o 
  -7   8  16      305.16      343.27     15.45 o 
  -6   8  16      196.42      222.50     10.60 o 
  -5   8  16       19.47       19.72      5.67 o 
  -4   8  16       80.55       73.15      6.69 o 
  -3   8  16      137.15      114.40     23.80 o 
  -2   8  16      114.46      135.67     25.91 o 
  -1   8  16      410.91      464.95     39.04 o 
   0   8  16       18.54        7.34     10.78 o 
   1   8  16        7.24       -1.12     12.28 o 
  -9   9  16       28.92       34.87      9.28 o 
  -8   9  16       74.72       95.26     25.49 o 
  -7   9  16       26.98       29.55      6.95 o 
  -6   9  16      135.16      141.36      9.85 o 
  -5   9  16       93.46      104.12     13.94 o 
  -4   9  16       14.64       24.54     11.18 o 
  -3   9  16       98.90      103.30     19.41 o 
  -2   9  16       95.35      132.87     21.82 o 
  -1   9  16        1.70       -7.70     12.76 o 
  -7  10  16       74.44       76.27     17.86 o 
  -6  10  16       59.38       66.05     16.74 o 
  -5  10  16       55.59       63.37     13.81 o 
  -4  10  16        0.08        6.61     11.71 o 
  -3  10  16       47.52       43.89     18.23 o 
   1 -10  17       21.41       28.28     22.32 o 
   2 -10  17       84.92      106.62     20.44 o 
   3 -10  17       84.96       88.27     19.71 o 
  -1  -9  17       24.46       29.10     13.13 o 
   0  -9  17        5.25       14.15     11.97 o 
   1  -9  17        5.64      -10.87     14.69 o 
   2  -9  17       49.67       51.45     19.48 o 
   3  -9  17       42.70       40.64     15.50 o 
   4  -9  17      198.84      219.27     23.68 o 
   5  -9  17       97.53      103.16     19.45 o 
  -3  -8  17       15.76       20.46     17.12 o 
  -2  -8  17        4.08        2.56      8.11 o 
  -1  -8  17     1620.13     1733.86    139.34 o 
   0  -8  17      144.34      129.81     17.27 o 
   1  -8  17       31.50       34.54     21.31 o 
   2  -8  17       46.75       56.75     14.86 o 
   3  -8  17       23.66       33.29     17.27 o 
   4  -8  17      671.06      671.01     40.18 o 
   5  -8  17       63.16       75.05     20.77 o 
   6  -8  17       82.01       72.18     17.36 o 
  -4  -7  17        1.50        0.37      8.19 o 
  -3  -7  17       94.83       71.70     15.09 o 
  -2  -7  17      175.40      160.85     19.29 o 
  -1  -7  17       15.09       12.04      9.54 o 
   0  -7  17       29.81       28.45     11.80 o 
   1  -7  17       31.71       22.55     13.86 o 
   2  -7  17       48.78       23.02     14.31 o 
   3  -7  17      235.60      222.87     24.70 o 
   4  -7  17      200.78      197.88     24.37 o 
   5  -7  17       17.75       21.91     13.15 o 
   6  -7  17       35.09       34.97     14.60 o 
   7  -7  17       11.16       17.12     29.77 o 
  -5  -6  17      146.30      158.50     30.14 o 
  -4  -6  17        3.09        4.74      6.32 o 
  -3  -6  17        2.23        0.96      9.52 o 
  -2  -6  17      120.85      161.70     17.96 o 
  -1  -6  17      887.01      904.43     39.44 o 
   0  -6  17       55.71       46.34     14.02 o 
   1  -6  17        7.96        6.23      8.63 o 
   2  -6  17       96.34      109.79     15.13 o 
   3  -6  17      205.32      234.85     23.81 o 
   4  -6  17      539.18      576.79     27.76 o 
   5  -6  17       71.68       87.66     19.16 o 
   6  -6  17        7.39        7.86      9.56 o 
   7  -6  17      130.70      120.71     22.81 o 
  -6  -5  17        1.29        6.70      9.30 o 
  -5  -5  17       87.12       86.60      9.37 o 
  -4  -5  17       29.35       24.12      8.63 o 
  -3  -5  17      497.82      492.80     40.93 o 
  -2  -5  17        3.25       -6.22      7.31 o 
  -1  -5  17       10.51       13.81     10.79 o 
   0  -5  17      306.47      286.75     17.48 o 
   1  -5  17      257.31      267.69     18.28 o 
   2  -5  17      720.80      764.35     52.28 o 
   3  -5  17       33.96       31.44     14.36 o 
   4  -5  17      235.09      260.45     32.74 o 
   5  -5  17        8.97       11.73     10.54 o 
   6  -5  17       78.57       71.56     18.52 o 
   7  -5  17      165.97      142.49     22.65 o 
  -6  -4  17      207.82      177.69     32.84 o 
  -5  -4  17        6.87        0.87      5.65 o 
  -4  -4  17      129.18      127.07     10.07 o 
  -3  -4  17       12.79       12.30      7.51 o 
  -2  -4  17      248.23      221.93     25.86 o 
  -1  -4  17      386.70      384.87     22.32 o 
   0  -4  17      258.85      278.56     38.14 o 
   1  -4  17       68.67       72.95     14.69 o 
   2  -4  17      121.68      142.80     18.03 o 
   3  -4  17      337.48      375.19     26.28 o 
   4  -4  17       11.90        4.98      9.28 o 
   5  -4  17      100.58      101.46     15.64 o 
   6  -4  17      210.16      250.47     25.39 o 
   7  -4  17       79.75       71.17     15.08 o 
  -7  -3  17       20.14       23.47     11.07 o 
  -6  -3  17       67.82       56.86     10.45 o 
  -5  -3  17      658.22      656.74     51.38 o 
  -4  -3  17      723.98      730.53     48.46 o 
  -3  -3  17       58.91       81.78     12.66 o 
  -2  -3  17      984.32      946.21     88.92 o 
  -1  -3  17      238.92      231.60     20.28 o 
   0  -3  17      205.14      209.17     15.38 o 
   1  -3  17      765.65      793.88     38.63 o 
   2  -3  17      637.51      654.38     25.48 o 
   3  -3  17     1026.14     1000.81     37.96 o 
   4  -3  17       67.90       69.19     13.80 o 
   5  -3  17        0.03        5.25      8.74 o 
   6  -3  17        0.45        1.53     10.74 o 
   7  -3  17      141.34      142.74     26.54 o 
  -8  -2  17        3.10        0.37     19.72 o 
  -7  -2  17        7.19       -0.91      4.79 o 
  -6  -2  17      226.30      218.54     31.36 o 
  -5  -2  17      553.02      571.80     36.67 o 
  -4  -2  17      391.09      398.64     23.38 o 
  -3  -2  17      636.78      649.52     99.34 o 
  -2  -2  17      299.68      308.92     22.32 o 
  -1  -2  17      375.34      387.30     17.49 o 
   0  -2  17      963.35      980.88     28.52 o 
   1  -2  17      294.06      298.01     20.38 o 
   2  -2  17       15.18        9.19      8.63 o 
   3  -2  17      476.57      503.62     22.40 o 
   4  -2  17      295.49      316.53     19.60 o 
   5  -2  17        7.35       10.52      9.27 o 
   6  -2  17       57.53       38.97     11.80 o 
   7  -2  17      239.05      181.19     25.45 o 
  -8  -1  17      155.97      175.62     45.02 o 
  -7  -1  17      157.48      148.22     25.66 o 
  -6  -1  17       15.20       19.16      5.98 o 
  -5  -1  17      948.66      906.73     58.93 o 
  -4  -1  17      614.12      642.32     40.92 o 
  -3  -1  17       18.50       21.89      8.79 o 
  -2  -1  17      201.56      211.70     15.78 o 
  -1  -1  17      218.89      213.48     14.88 o 
   0  -1  17        1.79       -1.32      9.55 o 
   1  -1  17      935.02      904.47     27.59 o 
   2  -1  17      280.39      276.62     17.32 o 
   3  -1  17        1.00        5.39      8.26 o 
   4  -1  17        1.60       13.48     11.86 o 
   5  -1  17        2.84        4.43      7.73 o 
   6  -1  17       11.39        0.17      7.05 o 
  -9   0  17      164.18      228.45     49.49 o 
  -8   0  17       70.67       70.32     33.86 o 
  -7   0  17      222.18      189.41     38.40 o 
  -6   0  17       36.24       44.46      7.43 o 
  -5   0  17       78.32       82.16      7.14 o 
  -4   0  17      184.03      191.15     11.60 o 
  -3   0  17      189.63      179.18     13.96 o 
  -2   0  17      682.35      660.94     20.70 o 
  -1   0  17      416.49      452.60     21.43 o 
   0   0  17        3.20        1.07      5.51 o 
   1   0  17       13.48       18.61      8.93 o 
   2   0  17       14.78       11.71     11.42 o 
   3   0  17     1043.21     1070.14     33.47 o 
   4   0  17      112.18      103.17     18.23 o 
   5   0  17       74.55       68.45     13.59 o 
   6   0  17       26.13       21.11     10.99 o 
  -9   1  17       55.42       64.74     22.32 o 
  -8   1  17       11.61       13.77     14.88 o 
  -7   1  17      260.05      248.95     31.74 o 
  -6   1  17       36.68       36.05      5.57 o 
  -5   1  17       73.81       69.59      7.88 o 
  -4   1  17     1037.24     1080.65     22.99 o 
  -3   1  17      110.57      103.91     12.21 o 
  -2   1  17      393.91      397.66     20.15 o 
  -1   1  17        1.77        8.70      8.05 o 
   0   1  17       47.03       42.75      9.84 o 
   1   1  17      379.27      382.76     18.81 o 
   2   1  17      477.03      476.12     21.34 o 
   3   1  17       96.80       84.47     13.46 o 
   4   1  17       12.59       12.84      9.73 o 
   5   1  17        0.66        2.76     10.58 o 
   6   1  17      108.48      111.50     11.04 o 
  -9   2  17      107.29      130.60     24.93 o 
  -8   2  17        0.98        0.80      3.05 o 
  -7   2  17      256.52      228.99     39.51 o 
  -6   2  17        6.53        5.72      4.06 o 
  -5   2  17       25.68       29.86      6.78 o 
  -4   2  17      441.62      455.20     13.57 o 
  -3   2  17      204.84      189.77     10.00 o 
  -2   2  17     1064.64     1073.02     34.42 o 
  -1   2  17       18.93       20.12      8.47 o 
   0   2  17       40.72       41.97      9.96 o 
   1   2  17      590.15      607.73     27.33 o 
   2   2  17       15.01       21.13     12.28 o 
   3   2  17      452.78      490.07     23.34 o 
   4   2  17       33.75       35.53     13.91 o 
   5   2  17      162.22      143.90     13.00 o 
 -10   3  17        0.48       -2.98     14.51 o 
  -9   3  17       23.22       26.04     17.12 o 
  -8   3  17        0.31       -2.13      3.22 o 
  -7   3  17       64.20       61.34     10.19 o 
  -6   3  17      414.89      434.11     20.89 o 
  -5   3  17      100.97      111.92      9.23 o 
  -4   3  17       77.46       61.38     11.36 o 
  -3   3  17       21.84       18.38      6.71 o 
  -2   3  17      120.82      116.78     14.05 o 
  -1   3  17      752.13      791.84     25.16 o 
   0   3  17      671.34      667.37     24.13 o 
   1   3  17      142.23      163.21     18.86 o 
   2   3  17       68.57       71.58     13.14 o 
   3   3  17      158.92      163.32     19.85 o 
   4   3  17        3.68        2.11      5.09 o 
 -10   4  17       50.90       60.65     35.72 o 
  -9   4  17        1.09       14.14     15.25 o 
  -8   4  17      175.03      165.34      9.17 o 
  -7   4  17      454.59      463.66     25.94 o 
  -6   4  17       74.70       75.69      8.11 o 
  -5   4  17      108.26      113.14      8.89 o 
  -4   4  17       51.81       57.91      9.51 o 
  -3   4  17       47.69       38.04      8.97 o 
  -2   4  17      913.50      898.61     42.17 o 
  -1   4  17      731.66      716.98     28.43 o 
   0   4  17       14.67       17.41     15.53 o 
   1   4  17       74.15       85.68     16.04 o 
   2   4  17        5.23        7.03      9.47 o 
   3   4  17       10.53        6.63      4.84 o 
   4   4  17       92.65       96.47     24.74 o 
 -10   5  17      111.10      144.36     26.04 o 
  -9   5  17        3.66       21.58     15.63 o 
  -8   5  17       48.62       36.30      6.12 o 
  -7   5  17      200.98      212.66     12.72 o 
  -6   5  17      708.44      719.79     18.26 o 
  -5   5  17        4.98        6.72      4.85 o 
  -4   5  17        6.20        1.12      5.12 o 
  -3   5  17      231.33      240.73     13.74 o 
  -2   5  17        3.23        4.36      6.12 o 
  -1   5  17      827.09      774.64     43.67 o 
   0   5  17      344.46      367.20     25.54 o 
   1   5  17      319.62      302.50     20.71 o 
   2   5  17       88.95      131.89     18.05 o 
   3   5  17      121.74      102.14     27.44 o 
 -10   6  17      131.05      222.87     45.02 o 
  -9   6  17       19.67       22.12     15.81 o 
  -8   6  17       16.82        7.58      6.46 o 
  -7   6  17       17.95       17.04      6.51 o 
  -6   6  17        1.87       -0.66      4.01 o 
  -5   6  17      515.95      532.27     16.61 o 
  -4   6  17      135.20      127.69      8.19 o 
  -3   6  17       97.91       90.75      7.49 o 
  -2   6  17       76.59       87.73      9.43 o 
  -1   6  17       18.79       22.21      6.46 o 
   0   6  17       17.27       15.30     13.49 o 
   1   6  17        0.81        2.06     10.17 o 
   2   6  17       18.83       25.11     12.77 o 
  -9   7  17        4.13       12.65      6.70 o 
  -8   7  17      330.20      363.80     24.66 o 
  -7   7  17       13.00       12.71      6.28 o 
  -6   7  17       70.20       69.83      8.55 o 
  -5   7  17       85.20       99.56      8.12 o 
  -4   7  17       26.18       35.66      8.30 o 
  -3   7  17       41.85       34.75      5.66 o 
  -2   7  17       12.35       19.09     17.48 o 
  -1   7  17       40.60       51.54     21.90 o 
   0   7  17       31.47       26.60     16.03 o 
   1   7  17       45.57       48.90     15.20 o 
  -9   8  17       79.79       79.25     21.95 o 
  -8   8  17       62.18       74.30      8.63 o 
  -7   8  17        9.99       10.21      5.84 o 
  -6   8  17       37.88       33.38      8.30 o 
  -5   8  17      155.88      174.57     11.81 o 
  -4   8  17        6.17        7.93      9.16 o 
  -3   8  17      180.31      194.75     22.09 o 
  -2   8  17       49.36       47.04     16.97 o 
  -1   8  17       18.49       20.09     15.38 o 
   0   8  17       22.76       27.56     17.82 o 
  -8   9  17      200.88      249.08     45.39 o 
  -7   9  17      125.14      142.02     11.98 o 
  -6   9  17        7.45        7.79      8.67 o 
  -5   9  17       57.10       70.50     13.55 o 
  -4   9  17       76.59       68.10     23.46 o 
  -3   9  17      154.61      190.63     31.37 o 
  -2   9  17      155.20      195.22     20.97 o 
   0  -9  18       37.72       36.63     17.97 o 
   1  -9  18      177.81      174.50     34.06 o 
   2  -9  18       40.58       35.77     15.68 o 
   3  -9  18      136.64      135.43     62.32 o 
   4  -9  18      200.49      183.05     23.55 o 
  -2  -8  18        2.39        9.69     11.69 o 
  -1  -8  18       24.25       21.51     12.13 o 
   0  -8  18        1.72        3.93     10.01 o 
   1  -8  18       48.78       48.12     17.89 o 
   2  -8  18       64.84       82.23     20.53 o 
   3  -8  18      219.35      201.29     31.25 o 
   4  -8  18      162.88      179.61     22.06 o 
   5  -8  18        0.66        5.38     11.86 o 
  -3  -7  18      116.15      110.61     17.96 o 
  -2  -7  18      981.65      963.32     95.06 o 
  -1  -7  18        4.36        8.53     11.94 o 
   0  -7  18       40.05       19.83     13.63 o 
   1  -7  18      109.49      126.87     17.09 o 
   2  -7  18      137.41      153.18     18.54 o 
   3  -7  18      377.07      367.62     38.63 o 
   4  -7  18       85.89      108.85     18.67 o 
   5  -7  18       18.72       23.09     16.71 o 
   6  -7  18       14.89       25.45     14.18 o 
  -4  -6  18       36.65       30.66     10.15 o 
  -3  -6  18      276.68      265.00     20.28 o 
  -2  -6  18        6.93        9.26      8.90 o 
  -1  -6  18        9.61        5.98     11.34 o 
   0  -6  18      151.26      182.32     16.81 o 
   1  -6  18      104.37      123.22     19.16 o 
   2  -6  18      354.97      372.74     23.40 o 
   3  -6  18       68.70       64.73     18.93 o 
   4  -6  18      347.36      379.62     25.64 o 
   5  -6  18       57.02       70.38     20.23 o 
   6  -6  18        5.20        4.27     10.65 o 
  -5  -5  18        0.31       -2.08      6.37 o 
  -4  -5  18       23.13       17.67      8.41 o 
  -3  -5  18      150.70      140.86     23.07 o 
  -2  -5  18      179.18      177.45     17.85 o 
  -1  -5  18      194.45      178.56     22.51 o 
   0  -5  18      438.21      435.32     26.36 o 
   1  -5  18      174.30      142.10     16.57 o 
   2  -5  18       74.60       64.53     22.88 o 
   3  -5  18      205.94      208.33     19.04 o 
   4  -5  18       60.57       37.59     16.03 o 
   5  -5  18      131.20      139.72     18.27 o 
   6  -5  18      219.61      253.36     22.48 o 
  -6  -4  18       10.04        2.16      4.97 o 
  -5  -4  18      493.75      434.21     31.31 o 
  -4  -4  18       66.19       65.25     10.10 o 
  -3  -4  18        9.39        9.60      7.49 o 
  -2  -4  18       48.72       61.24     10.99 o 
  -1  -4  18      153.09      155.71     22.70 o 
   0  -4  18      762.95      750.16     32.37 o 
   1  -4  18      899.13      879.88     70.32 o 
   2  -4  18      296.79      281.84     31.44 o 
   3  -4  18        4.01        0.13      8.90 o 
   4  -4  18       32.74       35.07     16.26 o 
   5  -4  18       11.67        1.00     10.39 o 
   6  -4  18       52.59       50.86     15.04 o 
  -7  -3  18      341.04      435.32     37.58 o 
  -6  -3  18      136.46      137.24     17.02 o 
  -5  -3  18        0.33        0.34      4.45 o 
  -4  -3  18      270.26      296.20     21.39 o 
  -3  -3  18       12.17       15.35      9.70 o 
  -2  -3  18      113.40      123.05     15.61 o 
  -1  -3  18       73.30       66.14     13.68 o 
   0  -3  18     1768.08     1795.61     75.90 o 
   1  -3  18        3.65        2.28      8.31 o 
   2  -3  18      199.76      187.66     21.24 o 
   3  -3  18        0.94       -0.87      8.14 o 
   4  -3  18        2.63        0.10     10.71 o 
   5  -3  18      405.50      432.11     36.46 o 
   6  -3  18      160.15      144.54     18.01 o 
  -7  -2  18       82.75       67.73     12.89 o 
  -6  -2  18      140.11      124.72     14.84 o 
  -5  -2  18      722.65      700.74     57.76 o 
  -4  -2  18       11.60       14.44      7.06 o 
  -3  -2  18      397.75      402.12     55.07 o 
  -2  -2  18      110.37      103.29     11.95 o 
  -1  -2  18       13.15       18.51     14.97 o 
   0  -2  18      399.35      420.84     20.11 o 
   1  -2  18      938.52      995.84     35.76 o 
   2  -2  18      654.51      637.65     30.42 o 
   3  -2  18       25.73       22.27     11.01 o 
   4  -2  18       88.04       78.88     17.76 o 
   5  -2  18       21.99       21.64     11.33 o 
   6  -2  18      134.30      114.19     15.26 o 
  -8  -1  18        1.15       -7.81     16.00 o 
  -7  -1  18      111.43      104.85     19.84 o 
  -6  -1  18      290.00      237.32     23.96 o 
  -5  -1  18       35.76       38.39      7.88 o 
  -4  -1  18      433.34      433.81     22.11 o 
  -3  -1  18      358.39      356.83     25.30 o 
  -2  -1  18      623.28      618.66     25.19 o 
  -1  -1  18      256.85      287.68     19.34 o 
   0  -1  18     1000.79      994.48     29.26 o 
   1  -1  18        6.67        6.36      9.21 o 
   2  -1  18      149.64      132.10     18.86 o 
   3  -1  18      593.70      593.20     26.01 o 
   4  -1  18       37.34       45.90     16.23 o 
   5  -1  18      251.48      244.19     21.66 o 
   6  -1  18      101.03       85.55     18.20 o 
  -8   0  18       79.83       81.85     36.83 o 
  -7   0  18        0.74        3.84      6.42 o 
  -6   0  18      766.44      686.86     71.12 o 
  -5   0  18      216.71      258.29     17.52 o 
  -4   0  18      918.44      938.48     27.77 o 
  -3   0  18        0.20       -1.89      7.77 o 
  -2   0  18      367.74      377.34     28.65 o 
  -1   0  18        2.28       -0.56      7.05 o 
   0   0  18       23.63       23.47     10.95 o 
   1   0  18      573.10      566.17     23.26 o 
   2   0  18      318.88      299.97     18.85 o 
   3   0  18      583.07      615.99     26.91 o 
   4   0  18       12.53       11.10     10.37 o 
   5   0  18       18.03       15.22     12.26 o 
  -9   1  18       77.76       74.04     37.95 o 
  -8   1  18      173.28      157.01     40.18 o 
  -7   1  18       64.73       70.29      7.47 o 
  -6   1  18      380.55      328.69     25.40 o 
  -5   1  18        0.70        6.57      7.91 o 
  -4   1  18        7.53        7.75      6.81 o 
  -3   1  18      759.92      742.96     22.73 o 
  -2   1  18      111.67      135.77     12.40 o 
  -1   1  18       37.63       37.63      9.72 o 
   0   1  18       94.25      116.11     15.13 o 
   1   1  18        0.18      -10.47     10.72 o 
   2   1  18       58.74       68.48     15.81 o 
   3   1  18      542.80      539.46     29.34 o 
   4   1  18      291.28      295.96     24.38 o 
   5   1  18       17.37       11.61     10.63 o 
  -9   2  18      143.73      176.73     27.91 o 
  -8   2  18       84.65       52.47     25.11 o 
  -7   2  18       46.19       42.15      5.89 o 
  -6   2  18        8.11        6.51      4.45 o 
  -5   2  18        4.78        7.43      5.73 o 
  -4   2  18      701.15      713.42     17.74 o 
  -3   2  18      255.21      242.56     12.42 o 
  -2   2  18        0.13        2.14      6.70 o 
  -1   2  18      518.25      505.29     20.59 o 
   0   2  18       21.66       27.55     11.67 o 
   1   2  18       72.35       68.79     20.37 o 
   2   2  18      211.04      206.17     20.43 o 
   3   2  18      308.67      364.67     25.84 o 
   4   2  18       69.72       66.46     14.56 o 
  -9   3  18       43.91       62.14     20.84 o 
  -8   3  18      727.65      603.53    105.75 o 
  -7   3  18       14.45       17.56      5.48 o 
  -6   3  18      206.68      189.58     14.81 o 
  -5   3  18       10.32        8.63      6.40 o 
  -4   3  18      184.59      178.60     13.04 o 
  -3   3  18      699.87      685.59     24.44 o 
  -2   3  18     1641.65     1593.77     38.92 o 
  -1   3  18       48.92       54.28     11.23 o 
   0   3  18      241.14      231.71     26.96 o 
   1   3  18       85.29       83.76     16.01 o 
   2   3  18      105.98       88.85     14.62 o 
   3   3  18       49.53       50.90     16.86 o 
   4   3  18      296.67      249.29     95.68 o 
  -9   4  18        4.27       18.98     26.79 o 
  -8   4  18       70.73       65.89      8.67 o 
  -7   4  18      233.98      214.11     13.99 o 
  -6   4  18      129.52      124.02     13.65 o 
  -5   4  18       92.49      105.11      8.44 o 
  -4   4  18      123.98      133.83      9.95 o 
  -3   4  18        0.16       -2.12      5.13 o 
  -2   4  18       59.98       42.25      8.66 o 
  -1   4  18     1448.21     1463.13     59.34 o 
   0   4  18      281.79      334.53     24.22 o 
   1   4  18        4.94       17.14     14.51 o 
   2   4  18        3.18        3.73      9.99 o 
   3   4  18      148.24      154.34     24.74 o 
  -9   5  18        0.72       -1.86     11.16 o 
  -8   5  18      238.23      196.17     28.92 o 
  -7   5  18       52.94       65.04      9.49 o 
  -6   5  18       25.95       10.53      6.15 o 
  -5   5  18       64.56       90.63     10.49 o 
  -4   5  18       22.92       29.86      6.36 o 
  -3   5  18      399.48      417.45     17.54 o 
  -2   5  18      122.89      123.64     11.80 o 
  -1   5  18      265.34      227.09     23.03 o 
   0   5  18       85.70       78.76     17.94 o 
   1   5  18       11.33       26.92     12.55 o 
   2   5  18       97.67       90.38     19.60 o 
  -9   6  18        0.96      -12.65     14.14 o 
  -8   6  18       59.58       61.09      8.38 o 
  -7   6  18      135.97      127.01     17.40 o 
  -6   6  18      570.16      613.11     18.40 o 
  -5   6  18        2.49        8.07      5.19 o 
  -4   6  18       81.08       87.90      9.77 o 
  -3   6  18       53.33       63.69      7.88 o 
  -2   6  18       14.96        6.63      7.04 o 
  -1   6  18      381.80      383.28     34.59 o 
   0   6  18      365.38      374.47     36.55 o 
   1   6  18       11.07       -1.24      8.73 o 
  -9   7  18       10.65        5.21      6.13 o 
  -8   7  18       25.55       30.51      6.96 o 
  -7   7  18        4.31        7.94      7.35 o 
  -6   7  18        7.70        8.49      6.00 o 
  -5   7  18      373.10      384.10     17.39 o 
  -4   7  18      177.80      183.72     14.93 o 
  -3   7  18      170.44      155.17      9.73 o 
  -2   7  18        2.16        0.21      9.97 o 
  -1   7  18       40.74       47.71     17.34 o 
   0   7  18       10.22       10.04     14.56 o 
  -8   8  18        1.92        7.90      6.14 o 
  -7   8  18       15.10       15.58      7.20 o 
  -6   8  18       45.65       37.02      8.92 o 
  -5   8  18      433.81      468.27     19.34 o 
  -4   8  18       65.54       76.94     23.08 o 
  -3   8  18       64.87       80.26     24.66 o 
  -2   8  18       11.26       11.23     13.21 o 
  -1   8  18       23.57       21.68     15.51 o 
  -6   9  18       25.63       29.34     13.40 o 
  -5   9  18        2.24        8.57      9.86 o 
  -4   9  18      139.54      164.26     22.92 o 
  -1  -8  19       50.74       47.67     18.38 o 
   0  -8  19      215.45      196.82     29.77 o 
   1  -8  19      100.19      106.71     22.01 o 
   2  -8  19       32.79       29.65     14.44 o 
   3  -8  19      238.45      239.24     35.35 o 
   4  -8  19       76.47       58.97     18.28 o 
  -3  -7  19        7.08       10.79     14.51 o 
  -2  -7  19      105.11      101.33     30.88 o 
  -1  -7  19        8.55        5.74     10.90 o 
   0  -7  19        1.81       -1.52      8.47 o 
   1  -7  19       15.17       24.74     12.89 o 
   2  -7  19      153.61      155.51     23.49 o 
   3  -7  19       86.87       85.95     25.67 o 
   4  -7  19       27.32       17.25     16.84 o 
   5  -7  19      166.37      163.96     22.23 o 
  -4  -6  19       23.45        6.64      9.70 o 
  -3  -6  19       60.67       62.08     12.74 o 
  -2  -6  19       29.15       37.74     17.12 o 
  -1  -6  19       24.74       22.52     13.21 o 
   0  -6  19      396.25      388.00     53.58 o 
   1  -6  19       48.30       45.24     14.14 o 
   2  -6  19       26.13       32.56     13.68 o 
   3  -6  19        9.20       -5.87     12.74 o 
   4  -6  19       65.99       47.98     15.92 o 
   5  -6  19      147.15      163.03     21.57 o 
  -5  -5  19       93.10       76.52     17.92 o 
  -4  -5  19       92.39       90.07     10.73 o 
  -3  -5  19       55.86       50.82     15.44 o 
  -2  -5  19      121.99      123.30     19.53 o 
  -1  -5  19      119.80      123.27     15.31 o 
   0  -5  19       53.71       40.88     20.28 o 
   1  -5  19      355.44      346.76     22.23 o 
   2  -5  19       37.35       41.54     16.26 o 
   3  -5  19      450.69      464.06     31.66 o 
   4  -5  19        5.38       11.61     11.65 o 
   5  -5  19        2.55       12.76     15.10 o 
  -6  -4  19       21.77       21.17      8.27 o 
  -5  -4  19       15.63       16.81      7.18 o 
  -4  -4  19       44.78       27.74      8.04 o 
  -3  -4  19       11.32       13.40     10.32 o 
  -2  -4  19      361.84      333.91     39.44 o 
  -1  -4  19      294.32      295.56     55.62 o 
   0  -4  19      376.01      349.35     30.88 o 
   1  -4  19       32.30       23.07     13.39 o 
   2  -4  19        0.29       -5.20     11.23 o 
   3  -4  19        2.99        0.74      8.26 o 
   4  -4  19      282.78      290.95     23.40 o 
   5  -4  19      401.66      434.36     51.53 o 
   6  -4  19       38.15       41.67     19.72 o 
  -6  -3  19      376.34      319.61     52.88 o 
  -5  -3  19        1.55       10.75      7.22 o 
  -4  -3  19        3.42        1.46      5.52 o 
  -3  -3  19       65.67       48.05     10.51 o 
  -2  -3  19      259.50      299.93     53.02 o 
  -1  -3  19      459.42      474.90     65.30 o 
   0  -3  19      227.60      225.77     19.53 o 
   1  -3  19      501.65      504.68     29.38 o 
   2  -3  19        8.53        4.05     12.34 o 
   3  -3  19      343.18      374.82     23.26 o 
   4  -3  19       23.59       39.58     13.67 o 
   5  -3  19       24.45       22.80     16.56 o 
  -7  -2  19      171.04      136.20     29.46 o 
  -6  -2  19       12.55        4.12      5.79 o 
  -5  -2  19       62.88       64.35     14.91 o 
  -4  -2  19        4.51        3.47      4.99 o 
  -3  -2  19       71.33       65.74     10.44 o 
  -2  -2  19      156.28      170.21     22.32 o 
  -1  -2  19      874.48      931.46     45.39 o 
   0  -2  19      128.65      125.33     14.85 o 
   1  -2  19        0.99       15.93     12.80 o 
   2  -2  19       30.83       31.93     14.07 o 
   3  -2  19        9.07        8.77      9.82 o 
   4  -2  19      200.44      191.07     19.38 o 
   5  -2  19      120.82      118.03     26.25 o 
  -7  -1  19        0.42        4.21      5.30 o 
  -6  -1  19      808.20      711.81     92.69 o 
  -5  -1  19       47.65       46.40      7.42 o 
  -4  -1  19      102.24       91.93     10.24 o 
  -3  -1  19        1.22        2.27      7.42 o 
  -2  -1  19      151.69      150.83     14.07 o 
  -1  -1  19      416.75      414.48     34.97 o 
   0  -1  19       61.79       71.53     12.55 o 
   1  -1  19       93.73       97.42     22.29 o 
   2  -1  19      175.79      189.31     20.72 o 
   3  -1  19      580.50      556.08     31.35 o 
   4  -1  19       18.36       18.85     13.98 o 
   5  -1  19        1.98        4.49     16.43 o 
  -8   0  19       68.98      111.62     25.30 o 
  -7   0  19       93.84       73.76     17.26 o 
  -6   0  19        4.55        1.97      5.85 o 
  -5   0  19       17.85       17.58      7.09 o 
  -4   0  19      113.66      112.14      9.49 o 
  -3   0  19      972.80      988.71     63.44 o 
  -2   0  19      108.79      108.33     14.98 o 
  -1   0  19      162.90      161.98     23.25 o 
   0   0  19        9.76        7.11      8.28 o 
   1   0  19        0.02        9.52     15.02 o 
   2   0  19      301.43      305.93     25.30 o 
   3   0  19        0.81      -11.38     12.63 o 
   4   0  19      261.69      292.00     30.88 o 
   5   0  19       13.09       13.30     13.96 o 
  -8   1  19       13.76       30.14     30.14 o 
  -7   1  19      281.13      230.83     31.27 o 
  -6   1  19       82.35       99.12     10.23 o 
  -5   1  19      169.72      157.62     14.59 o 
  -4   1  19      385.49      355.48     15.14 o 
  -3   1  19      443.80      436.16     18.89 o 
  -2   1  19       31.34       23.07     10.65 o 
  -1   1  19       43.52       56.09     13.39 o 
   0   1  19       13.83       22.95     10.17 o 
   1   1  19       82.08       88.34     17.32 o 
   2   1  19      270.49      256.08     22.81 o 
   3   1  19       68.84       73.30     19.06 o 
   4   1  19       15.44        4.12      9.64 o 
  -8   2  19      359.30      261.21    125.01 o 
  -7   2  19      184.79      155.78     19.59 o 
  -6   2  19       90.31       79.20      9.11 o 
  -5   2  19       23.97       29.29      6.81 o 
  -4   2  19      233.11      246.04     14.98 o 
  -3   2  19      940.13      961.77     23.42 o 
  -2   2  19       28.16       25.15      9.60 o 
  -1   2  19      143.02      164.34     14.93 o 
   0   2  19       24.46       26.65     12.94 o 
   1   2  19      145.94      152.93     15.79 o 
   2   2  19      436.57      448.16     23.83 o 
   3   2  19      113.71      110.88     20.65 o 
   4   2  19      132.78      123.50     17.87 o 
  -9   3  19        4.53        1.12     12.28 o 
  -8   3  19        4.14        0.55      4.71 o 
  -7   3  19        8.39        6.36      4.73 o 
  -6   3  19        1.21        1.03      5.09 o 
  -5   3  19      321.57      316.18     15.54 o 
  -4   3  19        1.00        5.19      7.11 o 
  -3   3  19       24.99       23.12      7.85 o 
  -2   3  19      110.22      124.08     13.88 o 
  -1   3  19       38.29       28.05     10.44 o 
   0   3  19       78.44       67.28     16.22 o 
   1   3  19      144.34      143.64     16.71 o 
   2   3  19      396.05      426.26     24.53 o 
   3   3  19       84.22       83.69     20.10 o 
  -9   4  19      195.61      237.01     44.65 o 
  -8   4  19       71.24       73.56     15.15 o 
  -7   4  19       55.03       67.04      8.56 o 
  -6   4  19       21.99       16.09      8.13 o 
  -5   4  19       36.25       32.04      6.99 o 
  -4   4  19       77.39       82.91      9.29 o 
  -3   4  19      346.98      351.35     17.30 o 
  -2   4  19        5.26        0.87      6.17 o 
  -1   4  19        6.70        2.73     11.88 o 
   0   4  19       10.90        5.71     10.76 o 
   1   4  19        3.41        0.33      9.65 o 
   2   4  19       79.29       71.95     18.57 o 
  -9   5  19       25.95       37.95     17.86 o 
  -8   5  19       87.33       97.99     14.17 o 
  -7   5  19      311.44      297.23     28.87 o 
  -6   5  19       69.92       68.83     10.08 o 
  -5   5  19       78.97       94.70      9.60 o 
  -4   5  19       51.69       54.68     10.44 o 
  -3   5  19       22.58       25.72      9.30 o 
  -2   5  19      158.19      154.40     13.26 o 
  -1   5  19      154.17      140.64     17.80 o 
   0   5  19      218.62      172.71     21.38 o 
   1   5  19        5.64        7.61     10.80 o 
  -8   6  19        1.41       -3.84      4.92 o 
  -7   6  19       33.65       16.12      6.95 o 
  -6   6  19        5.83       10.00      6.48 o 
  -5   6  19      102.11      103.53      9.01 o 
  -4   6  19      158.41      179.93     14.12 o 
  -3   6  19       13.22       11.21      6.68 o 
  -2   6  19      233.54      193.53     12.97 o 
  -1   6  19       77.82       82.94     19.61 o 
   0   6  19       14.63       20.72     15.72 o 
  -8   7  19        1.49        3.49      5.70 o 
  -7   7  19      283.97      304.28     15.06 o 
  -6   7  19      131.57      149.79     10.23 o 
  -5   7  19       35.51       48.16      9.26 o 
  -4   7  19      127.96      119.12     10.14 o 
  -3   7  19        5.26        7.58     13.83 o 
  -2   7  19      236.24      235.28     23.93 o 
  -1   7  19       11.09       13.44     13.31 o 
  -7   8  19       25.66       35.57      9.36 o 
  -6   8  19       38.51       33.49     10.11 o 
  -5   8  19       77.91       63.93     13.65 o 
  -4   8  19       66.07       76.11     18.36 o 
  -3   8  19        0.65       -0.13      7.78 o 
  -1  -7  20      172.71      155.44     22.81 o 
   0  -7  20      295.02      258.59     31.25 o 
   1  -7  20       22.96       24.39     13.94 o 
   2  -7  20       15.13       23.50     14.25 o 
   3  -7  20       83.22      119.06     47.62 o 
  -3  -6  20       70.06       48.55     12.76 o 
  -2  -6  20        9.75       11.93     10.25 o 
  -1  -6  20       18.66       14.12     11.01 o 
   0  -6  20       26.23       16.25     14.42 o 
   1  -6  20      321.91      331.57     24.19 o 
   2  -6  20       68.81       79.74     16.93 o 
   3  -6  20       90.30       86.16     22.30 o 
   4  -6  20       10.16       13.62     16.50 o 
  -4  -5  20        1.81        0.00      7.06 o 
  -3  -5  20       26.50       23.53     12.34 o 
  -2  -5  20        1.11       -2.97      9.56 o 
  -1  -5  20      125.37      127.93     19.34 o 
   0  -5  20      118.76       84.93     23.44 o 
   1  -5  20       66.89       63.03     15.57 o 
   2  -5  20       30.28       23.69     15.64 o 
   3  -5  20       95.39       85.70     21.24 o 
   4  -5  20      169.39      170.66     25.07 o 
  -5  -4  20        5.20        5.50      6.20 o 
  -4  -4  20      142.40      131.94     21.01 o 
  -3  -4  20      164.63      173.64     54.51 o 
  -2  -4  20        0.31        0.01      8.00 o 
  -1  -4  20       50.57       69.54     16.51 o 
   0  -4  20        0.85       -7.44     15.64 o 
   1  -4  20       27.07       25.28     12.21 o 
   2  -4  20      395.43      425.72     34.42 o 
   3  -4  20       87.44       92.58     21.16 o 
   4  -4  20        1.69       12.84     12.76 o 
   5  -4  20       84.67       61.81     17.76 o 
  -6  -3  20       44.58       36.13      7.80 o 
  -5  -3  20       63.98       46.79     19.23 o 
  -4  -3  20      108.79       92.52     10.99 o 
  -3  -3  20      548.69      516.14     58.79 o 
  -2  -3  20      213.39      211.08     20.07 o 
  -1  -3  20      600.02      596.33     78.32 o 
   0  -3  20        3.44        0.17     14.51 o 
   1  -3  20      216.67      196.44     19.20 o 
   2  -3  20        1.92        8.96     12.84 o 
   3  -3  20      212.50      195.05     32.33 o 
   4  -3  20      502.82      577.18     35.10 o 
   5  -3  20       45.52       43.35     15.72 o 
  -6  -2  20       12.63        2.95      6.21 o 
  -5  -2  20       16.47        6.68      6.35 o 
  -4  -2  20      265.38      243.26     25.45 o 
  -3  -2  20      294.36      264.16     42.79 o 
  -2  -2  20      320.08      323.23     38.32 o 
  -1  -2  20      268.84      278.64     23.33 o 
   0  -2  20       90.07       91.90     17.97 o 
   1  -2  20      181.63      162.79     17.34 o 
   2  -2  20      876.14      870.99     37.66 o 
   3  -2  20      113.47       91.68     27.60 o 
   4  -2  20       18.87       16.24     14.52 o 
   5  -2  20       83.66       62.88     21.58 o 
  -7  -1  20        0.70       -1.23      3.89 o 
  -6  -1  20        8.05        3.68      5.02 o 
  -5  -1  20       33.93       21.80      9.55 o 
  -4  -1  20        6.72        7.61      6.98 o 
  -3  -1  20      194.05      187.02     22.14 o 
  -2  -1  20      199.22      191.79     18.42 o 
  -1  -1  20      150.09      150.29     18.19 o 
   0  -1  20        8.40        9.95     11.49 o 
   1  -1  20      161.99      163.40     17.27 o 
   2  -1  20       88.92       76.54     14.72 o 
   3  -1  20       43.94       41.46     22.96 o 
   4  -1  20      347.23      371.59     24.89 o 
  -7   0  20      311.86      233.75     40.06 o 
  -6   0  20       25.96       25.01      7.54 o 
  -5   0  20      341.81      307.13     31.70 o 
  -4   0  20      256.00      255.98     13.01 o 
  -3   0  20      817.08      841.22     49.86 o 
  -2   0  20       79.55      102.34     15.44 o 
  -1   0  20        3.21       -1.86      8.68 o 
   0   0  20       13.71       18.40     13.12 o 
   1   0  20        1.76        3.63      7.89 o 
   2   0  20      511.01      540.28     26.75 o 
   3   0  20        6.19       -4.68     12.45 o 
   4   0  20        7.87       -6.87     10.73 o 
  -8   1  20       47.56       42.42     33.49 o 
  -7   1  20      194.50      185.54     34.85 o 
  -6   1  20      107.15       97.58      9.36 o 
  -5   1  20      456.61      412.00     31.37 o 
  -4   1  20      257.61      260.58     16.55 o 
  -3   1  20      126.35      137.46     13.65 o 
  -2   1  20      218.97      224.49     16.55 o 
  -1   1  20      430.55      422.71     21.61 o 
   0   1  20        5.39       -7.07     14.14 o 
   1   1  20       54.60       49.55     13.23 o 
   2   1  20       18.03       11.40     11.09 o 
   3   1  20       38.79       23.28     16.06 o 
  -8   2  20        3.51       17.86     16.74 o 
  -7   2  20       12.81       13.72      5.66 o 
  -6   2  20       26.98       25.37      9.42 o 
  -5   2  20      210.90      215.04     12.92 o 
  -4   2  20        0.72       -3.20      5.92 o 
  -3   2  20        6.43        5.27      5.86 o 
  -2   2  20       26.12       15.94     11.47 o 
  -1   2  20       11.92       20.76     12.72 o 
   0   2  20      333.58      358.04     25.43 o 
   1   2  20      151.69      168.59     17.85 o 
   2   2  20       66.07       56.65     14.46 o 
   3   2  20      103.49      110.12     22.21 o 
  -8   3  20        7.86       -1.00      5.29 o 
  -7   3  20       55.24       52.37      8.30 o 
  -6   3  20      203.34      201.22     23.08 o 
  -5   3  20       12.03       13.12      7.12 o 
  -4   3  20      710.67      747.04     28.23 o 
  -3   3  20        2.26        1.35      6.93 o 
  -2   3  20      215.52      205.09     16.69 o 
  -1   3  20      339.51      359.64     32.36 o 
   0   3  20       85.75       87.97     23.57 o 
   1   3  20      340.82      332.95     25.81 o 
   2   3  20       78.42       54.06     17.53 o 
  -8   4  20        6.71       10.52      5.59 o 
  -7   4  20        6.41        8.62      5.42 o 
  -6   4  20      145.41      162.67     12.20 o 
  -5   4  20      502.68      519.88     16.99 o 
  -4   4  20        0.84       -0.12      5.52 o 
  -3   4  20        0.12        8.15      8.22 o 
  -2   4  20       26.88       28.06     10.01 o 
  -1   4  20        5.03        8.76     11.76 o 
   0   4  20      605.08      588.35     33.60 o 
   1   4  20      206.16      226.27     24.00 o 
  -8   5  20       31.76       26.93      6.65 o 
  -7   5  20      175.33      169.74     13.57 o 
  -6   5  20        0.15       -6.59      6.59 o 
  -5   5  20       13.21       11.54      6.08 o 
  -4   5  20      405.46      412.02     17.84 o 
  -3   5  20       26.54       27.92      9.93 o 
  -2   5  20       79.00       83.21     12.23 o 
  -1   5  20       13.19        7.99      5.47 o 
   0   5  20       86.69      113.61     22.17 o 
  -7   6  20       80.23       75.70     10.09 o 
  -6   6  20      189.64      188.80     12.84 o 
  -5   6  20       47.55       49.13      7.95 o 
  -4   6  20       23.44       32.85     10.41 o 
  -3   6  20        7.41        8.96      6.48 o 
  -2   6  20      277.04      306.10     34.43 o 
  -1   6  20       61.86       70.60     26.06 o 
  -6   7  20       40.90       28.25      7.60 o 
  -5   7  20       23.65       18.88      9.24 o 
  -4   7  20        7.01        1.00     12.66 o 
  -3   7  20      250.38      232.75     20.66 o 
  -2   7  20      189.43      218.72     21.19 o 
  -2  -6  21       71.75       52.46     34.23 o 
  -1  -6  21      322.35      323.17     27.95 o 
   0  -6  21        2.80        0.42     15.84 o 
   1  -6  21       59.03       56.40     16.10 o 
   2  -6  21        2.16       -4.78     11.28 o 
   3  -6  21        0.08       -6.19     19.27 o 
  -3  -5  21       53.66       63.51     15.25 o 
  -2  -5  21        4.96       -2.16      9.07 o 
  -1  -5  21      167.99      166.37     19.72 o 
   0  -5  21       30.44       19.29     15.21 o 
   1  -5  21       97.03       90.92     20.95 o 
   2  -5  21      155.23      163.26     21.29 o 
   3  -5  21       22.54       10.84     15.88 o 
  -4  -4  21       27.27       21.28     10.04 o 
  -3  -4  21       31.73       21.47     12.50 o 
  -2  -4  21        9.12        5.07      7.66 o 
  -1  -4  21      289.47      283.15     23.25 o 
   0  -4  21      243.99      274.77     29.39 o 
   1  -4  21      145.50      151.13     22.51 o 
   2  -4  21        7.73       -1.97      9.90 o 
   3  -4  21      149.04      148.55     32.37 o 
   4  -4  21      106.60       96.80     31.89 o 
  -5  -3  21      281.10      247.06     34.90 o 
  -4  -3  21      153.33      143.72     12.02 o 
  -3  -3  21       16.63       25.27     11.84 o 
  -2  -3  21       60.63       75.68     21.38 o 
  -1  -3  21      245.59      239.45     29.77 o 
   0  -3  21       47.98       49.86     14.21 o 
   1  -3  21      330.35      353.64     24.33 o 
   2  -3  21      493.10      489.89     33.30 o 
   3  -3  21       89.67       68.21     19.63 o 
   4  -3  21       67.43       62.41     28.32 o 
  -6  -2  21       76.95       45.67     20.67 o 
  -5  -2  21      113.79      120.76     10.60 o 
  -4  -2  21       55.92       48.36     10.70 o 
  -3  -2  21      133.18      102.27     33.30 o 
  -2  -2  21      209.86      181.52     19.94 o 
  -1  -2  21       39.11       22.91     13.90 o 
   0  -2  21      175.27      192.15     32.93 o 
   1  -2  21       18.85        9.41      9.82 o 
   2  -2  21       41.75       28.33     16.85 o 
   3  -2  21      296.45      297.92     24.63 o 
   4  -2  21       37.35       36.09     14.93 o 
  -6  -1  21        9.30        3.76      6.23 o 
  -5  -1  21      199.33      176.70     13.51 o 
  -4  -1  21      213.09      217.19     17.12 o 
  -3  -1  21      120.42      111.38     16.16 o 
  -2  -1  21      123.85      140.43     18.08 o 
  -1  -1  21        1.14        0.65     14.73 o 
   0  -1  21      455.42      435.14     43.35 o 
   1  -1  21      302.72      294.27     22.14 o 
   2  -1  21      232.24      250.07     26.63 o 
   3  -1  21       26.71       26.83     13.59 o 
  -7   0  21       54.38       55.24     10.13 o 
  -6   0  21        7.06       -0.56      5.67 o 
  -5   0  21        0.32       -1.04      4.85 o 
  -4   0  21      127.62      130.34     14.82 o 
  -3   0  21       49.67       47.16     18.10 o 
  -2   0  21      297.21      315.77     23.40 o 
  -1   0  21       48.49       58.89     21.18 o 
   0   0  21       59.89       66.12     14.03 o 
   1   0  21       25.49       19.43     11.71 o 
   2   0  21       81.96       70.43     16.05 o 
   3   0  21      202.53      202.07     21.60 o 
  -7   1  21       10.47        8.34      6.56 o 
  -6   1  21      211.06      187.20     20.42 o 
  -5   1  21      267.84      245.31     15.58 o 
  -4   1  21      128.84      114.61     13.85 o 
  -3   1  21       28.52       32.51     10.89 o 
  -2   1  21       56.74       52.93     15.26 o 
  -1   1  21       42.57       36.64     20.02 o 
   0   1  21       67.24       64.31     14.25 o 
   1   1  21       33.03       40.73     13.49 o 
   2   1  21       14.39       19.97     12.76 o 
   3   1  21       94.64       98.30     18.15 o 
  -7   2  21      315.32      282.41     35.25 o 
  -6   2  21       39.59       34.53      8.81 o 
  -5   2  21       29.43       26.97      7.46 o 
  -4   2  21       33.79       31.55      9.07 o 
  -3   2  21        1.69        6.69      8.01 o 
  -2   2  21     1279.37     1306.81     46.19 o 
  -1   2  21       71.78       79.26     17.94 o 
   0   2  21       18.26       22.41     14.13 o 
   1   2  21       22.08       20.27     14.04 o 
   2   2  21       44.95       36.71     16.70 o 
  -7   3  21       55.29       52.39     10.10 o 
  -6   3  21      102.64       92.51     14.90 o 
  -5   3  21        1.13       -2.16      6.60 o 
  -4   3  21       34.10       17.68      8.28 o 
  -3   3  21        2.42       10.07      8.23 o 
  -2   3  21      114.05      111.27     11.60 o 
  -1   3  21      152.05      133.07     20.50 o 
   0   3  21      185.47      179.84     19.07 o 
   1   3  21       51.24       53.99     15.11 o 
  -7   4  21      134.99      133.59     15.43 o 
  -6   4  21       16.90       19.36      8.12 o 
  -5   4  21      112.44      117.69     11.55 o 
  -4   4  21       14.35        7.38      6.23 o 
  -3   4  21        3.67        9.07     10.28 o 
  -2   4  21      272.40      250.79     17.73 o 
  -1   4  21      164.87      156.62     19.55 o 
   0   4  21       13.97       11.94     11.44 o 
  -7   5  21        7.78        5.93      6.22 o 
  -6   5  21      214.37      221.15     14.09 o 
  -5   5  21       32.27       25.34      8.15 o 
  -4   5  21       73.08       51.35      9.34 o 
  -3   5  21        0.57        3.08      7.06 o 
  -2   5  21        0.24        2.52      5.15 o 
  -1   5  21      158.20      128.74     24.03 o 
  -6   6  21        8.92        0.36      5.30 o 
  -5   6  21       63.37       62.04      9.56 o 
  -4   6  21        8.34       16.36      9.71 o 
  -3   6  21      123.47      107.72     10.38 o 
  -2   6  21       24.59       39.44     18.05 o 
  -1  -5  22       57.67       63.32     18.22 o 
   0  -5  22      214.82      251.82     27.11 o 
   1  -5  22        0.45        7.46     13.77 o 
  -3  -4  22        1.81        0.05      8.23 o 
  -2  -4  22      196.71      174.21     19.35 o 
  -1  -4  22       70.14       66.22     15.39 o 
   0  -4  22      199.95      205.69     94.13 o 
   1  -4  22       76.41       77.19     17.08 o 
   2  -4  22       28.22       16.87     13.49 o 
  -4  -3  22       15.69       10.40      7.54 o 
  -3  -3  22       78.61       77.90     13.28 o 
  -2  -3  22      115.89       96.28     18.08 o 
  -1  -3  22      127.37      107.97     20.46 o 
   0  -3  22      317.11      305.89     28.06 o 
   1  -3  22       39.91       36.54     18.03 o 
   2  -3  22       62.72       53.86     16.68 o 
  -5  -2  22      197.00      176.71     18.07 o 
  -4  -2  22        1.30        7.40      7.00 o 
  -3  -2  22        1.01       -4.23      7.73 o 
  -2  -2  22      162.31      145.75     19.19 o 
  -1  -2  22        1.29       -2.44      9.90 o 
   0  -2  22      358.40      351.74     27.81 o 
   1  -2  22      296.50      306.72     57.48 o 
   2  -2  22      288.13      246.46     23.46 o 
  -5  -1  22        0.03        0.52      4.50 o 
  -4  -1  22      184.84      159.21     16.13 o 
  -3  -1  22       43.09       38.83     11.12 o 
  -2  -1  22       16.07       21.97     10.98 o 
  -1  -1  22        4.97        7.77      9.96 o 
   0  -1  22      116.60      132.28     21.34 o 
   1  -1  22        0.04        4.15      9.70 o 
   2  -1  22      115.62      116.14     18.96 o 
  -6   0  22        3.36        4.71      7.80 o 
  -5   0  22      148.18      123.80     13.85 o 
  -4   0  22      332.18      285.91     18.41 o 
  -3   0  22        2.99        4.29      7.22 o 
  -2   0  22       87.77       87.81     14.29 o 
  -1   0  22      178.58      174.19     18.27 o 
   0   0  22       14.73       19.01     14.14 o 
   1   0  22      111.48      129.01     18.63 o 
   2   0  22       13.53       18.12     16.58 o 
  -6   1  22        1.51       12.16      8.57 o 
  -5   1  22       12.17       13.07      7.27 o 
  -4   1  22       70.65       64.97     10.87 o 
  -3   1  22      300.68      309.58     15.65 o 
  -2   1  22      329.24      318.26     21.34 o 
  -1   1  22       40.29       37.80     13.12 o 
   0   1  22       32.02       36.69     13.68 o 
   1   1  22       20.76       21.97     15.59 o 
  -6   2  22      263.25      264.13     18.50 o 
  -5   2  22       37.46       40.74      8.53 o 
  -4   2  22      129.12      129.99     11.47 o 
  -3   2  22       14.11        7.11      6.76 o 
  -2   2  22        1.46       -4.11     11.10 o 
  -1   2  22      301.05      307.79     22.33 o 
   0   2  22        6.26        9.08     10.94 o 
   1   2  22      120.35      119.00     19.28 o 
  -6   3  22        1.46       -3.34      9.14 o 
  -5   3  22        6.00        5.22      6.60 o 
  -4   3  22       17.88       21.32      8.88 o 
  -3   3  22      494.52      497.82     20.30 o 
  -2   3  22      108.98      106.91     13.54 o 
  -1   3  22        8.75        4.82     10.25 o 
   0   3  22        8.64       19.13     12.76 o 
  -6   4  22       69.09       70.96     12.77 o 
  -5   4  22        2.32       -0.39      7.71 o 
  -4   4  22       50.54       53.20     10.77 o 
  -3   4  22       20.42       25.31     11.12 o 
  -2   4  22       31.08       30.01      9.30 o 
  -1   4  22      161.54      142.71     13.61 o 
  -5   5  22        9.85        6.81      6.39 o 
  -4   5  22        1.69        2.96      6.01 o 
  -3   5  22      250.35      262.12     18.62 o 
  -2  -3  23      251.64      254.34     31.70 o 
  -1  -3  23      172.23      190.59     40.18 o 
   0  -3  23       97.52       82.84     19.91 o 
  -3  -2  23        0.76        8.37      8.95 o 
  -2  -2  23       67.97       64.86     16.42 o 
  -1  -2  23      235.94      209.97     20.06 o 
   0  -2  23        6.21       -0.69     13.19 o 
   1  -2  23       43.72       37.40     15.57 o 
  -4  -1  23      120.30      116.52     15.16 o 
  -3  -1  23       95.30       89.68     14.18 o 
  -2  -1  23        9.76       10.08     11.91 o 
  -1  -1  23      249.48      254.96     34.79 o 
   0  -1  23        2.05       -0.90     10.37 o 
   1  -1  23      295.18      284.06     38.61 o 
  -4   0  23      108.11       87.35     12.29 o 
  -3   0  23      247.47      210.45     18.22 o 
  -2   0  23       14.95        9.81     11.61 o 
  -1   0  23      181.85      201.71     22.32 o 
   0   0  23        0.47        1.49      9.20 o 
  -5   1  23      189.66      175.61     22.71 o 
  -4   1  23      153.14      155.89     14.28 o 
  -3   1  23       10.39        8.62      7.39 o 
  -2   1  23        0.54        3.50      9.95 o 
  -1   1  23        2.28       -2.69      9.11 o 
   0   1  23       12.97       17.41     12.96 o 
  -5   2  23        7.42        9.70      7.16 o 
  -4   2  23       71.42       61.15     11.29 o 
  -3   2  23      209.61      209.67     16.23 o 
  -2   2  23        7.64        9.24     12.16 o 
  -1   2  23       48.36       32.73     14.14 o 
  -4   3  23       66.54       59.45     11.01 o 
  -3   3  23        0.37        1.43      6.51 o 
  -2   3  23      177.81      170.60     13.44 o 
                                                 
